# Supplementary material for: Genome-wide association studies reveal novel loci associated with pyrethroid and organophosphate resistance in Anopheles gambiae s.l
Source: bioRxiv. 2023 Jan 14:2023.01.13.523889. Preprint. [Version 1] doi: 10.1101/2023.01.13.523889 (PMC9882144; doi:10.1101/2023.01.13.523889)
Supplement: Supplement 2 [file media-2.xlsx]

## Sheet: Notes
This spreadsheet contains the details of the SNPs that distinguish the haplotype clusters identified in the Fst windows of interest.
The first four columns indicate the SNP position, reference allele and alternate allele
Columns n_Ref_cluster_x and n_Alt_cluster_x indicate the number of haplotypes in cluster x that carry the reference and alternate alleles respectively
Columns n_Ref_non_cluster and n_Alt_non_cluster indicate the number of haplotypes that don’t belong to any cluster and that carry the reference and alternate alleles respectively.
Info contains the SNPeff output for each SNP, indicating its position relative to the gene sequence.

## Sheet: Avrankou_coluzzii_Delta_haploty
Chrom	Pos	Ref	Alt	n_Ref_cluster_1	n_Alt_cluster_1	n_Ref_non_cluster	n_Alt_non_cluster	Info
X	8745590	A	T	60	10	87	1	ANN=T|intron_variant|MODIFIER|AGAP013262|AGAP013262|transcript|AGAP013262-RA|protein_coding|7/9|c.700-1441A>T||||||
X	8745606	G	A	69	1	85	3	ANN=A|intron_variant|MODIFIER|AGAP013262|AGAP013262|transcript|AGAP013262-RA|protein_coding|7/9|c.700-1425G>A||||||
X	8745658	G	A	60	10	86	2	ANN=A|intron_variant|MODIFIER|AGAP013262|AGAP013262|transcript|AGAP013262-RA|protein_coding|7/9|c.700-1373G>A||||||
X	8745725	G	A	58	12	45	43	ANN=A|intron_variant|MODIFIER|AGAP013262|AGAP013262|transcript|AGAP013262-RA|protein_coding|7/9|c.700-1306G>A||||||
X	8745788	T	A	60	10	86	2	ANN=A|intron_variant|MODIFIER|AGAP013262|AGAP013262|transcript|AGAP013262-RA|protein_coding|7/9|c.700-1243T>A||||||
X	8745849	C	A	68	2	76	12	ANN=A|intron_variant|MODIFIER|AGAP013262|AGAP013262|transcript|AGAP013262-RA|protein_coding|7/9|c.700-1182C>A||||||
X	8746004	A	C	14	56	78	10	ANN=C|intron_variant|MODIFIER|AGAP013262|AGAP013262|transcript|AGAP013262-RA|protein_coding|7/9|c.700-1027A>C||||||
X	8746173	T	C	69	1	88	0	ANN=C|intron_variant|MODIFIER|AGAP013262|AGAP013262|transcript|AGAP013262-RA|protein_coding|7/9|c.700-858T>C||||||
X	8746181	G	A	69	1	87	1	ANN=A|intron_variant|MODIFIER|AGAP013262|AGAP013262|transcript|AGAP013262-RA|protein_coding|7/9|c.700-850G>A||||||
X	8746702	C	T	13	57	81	7	ANN=T|intron_variant|MODIFIER|AGAP013262|AGAP013262|transcript|AGAP013262-RA|protein_coding|7/9|c.700-329C>T||||||
X	8748012	C	T	12	58	74	14	ANN=T|synonymous_variant|LOW|AGAP013262|AGAP013262|transcript|AGAP013262-RA|protein_coding|9/10|c.1596C>T|p.Ser532Ser|2201/4877|1596/3939|532/1312||
X	8748522	C	T	69	1	81	7	ANN=T|synonymous_variant|LOW|AGAP013262|AGAP013262|transcript|AGAP013262-RA|protein_coding|9/10|c.2106C>T|p.Phe702Phe|2711/4877|2106/3939|702/1312||,T|downstream_gene_variant|MODIFIER|AGAP000495|AGAP000495|transcript|AGAP000495-RA|protein_coding||c.*4894G>A|||||4592|
X	8748555	C	T	69	1	81	7	ANN=T|synonymous_variant|LOW|AGAP013262|AGAP013262|transcript|AGAP013262-RA|protein_coding|9/10|c.2139C>T|p.Gly713Gly|2744/4877|2139/3939|713/1312||,T|downstream_gene_variant|MODIFIER|AGAP000495|AGAP000495|transcript|AGAP000495-RA|protein_coding||c.*4861G>A|||||4559|
X	8748629	C	T	2	68	87	1	ANN=T|missense_variant|MODERATE|AGAP013262|AGAP013262|transcript|AGAP013262-RA|protein_coding|9/10|c.2213C>T|p.Ala738Val|2818/4877|2213/3939|738/1312||,T|downstream_gene_variant|MODIFIER|AGAP000495|AGAP000495|transcript|AGAP000495-RA|protein_coding||c.*4787G>A|||||4485|
X	8749167	C	T	69	1	88	0	ANN=T|synonymous_variant|LOW|AGAP013262|AGAP013262|transcript|AGAP013262-RA|protein_coding|9/10|c.2751C>T|p.Phe917Phe|3356/4877|2751/3939|917/1312||,T|downstream_gene_variant|MODIFIER|AGAP000495|AGAP000495|transcript|AGAP000495-RA|protein_coding||c.*4249G>A|||||3947|
X	8749627	T	G	2	68	69	19	ANN=G|downstream_gene_variant|MODIFIER|AGAP000495|AGAP000495|transcript|AGAP000495-RA|protein_coding||c.*3789A>C|||||3487|,G|intron_variant|MODIFIER|AGAP013262|AGAP013262|transcript|AGAP013262-RA|protein_coding|9/9|c.2858+353T>G||||||
X	8749703	G	T	23	47	79	9	ANN=T|downstream_gene_variant|MODIFIER|AGAP000495|AGAP000495|transcript|AGAP000495-RA|protein_coding||c.*3713C>A|||||3411|,T|intron_variant|MODIFIER|AGAP013262|AGAP013262|transcript|AGAP013262-RA|protein_coding|9/9|c.2858+429G>T||||||
X	8750061	A	C	69	1	48	40	ANN=C|upstream_gene_variant|MODIFIER|AGAP000496|AGAP000496|transcript|AGAP000496-RA|protein_coding||c.-5050A>C|||||4959|,C|downstream_gene_variant|MODIFIER|AGAP000495|AGAP000495|transcript|AGAP000495-RA|protein_coding||c.*3355T>G|||||3053|,C|intron_variant|MODIFIER|AGAP013262|AGAP013262|transcript|AGAP013262-RA|protein_coding|9/9|c.2859-436A>C||||||
X	8750147	A	G	69	1	79	9	ANN=G|upstream_gene_variant|MODIFIER|AGAP000496|AGAP000496|transcript|AGAP000496-RA|protein_coding||c.-4964A>G|||||4873|,G|downstream_gene_variant|MODIFIER|AGAP000495|AGAP000495|transcript|AGAP000495-RA|protein_coding||c.*3269T>C|||||2967|,G|intron_variant|MODIFIER|AGAP013262|AGAP013262|transcript|AGAP013262-RA|protein_coding|9/9|c.2859-350A>G||||||
X	8750215	G	A	3	67	55	33	ANN=A|upstream_gene_variant|MODIFIER|AGAP000496|AGAP000496|transcript|AGAP000496-RA|protein_coding||c.-4896G>A|||||4805|,A|downstream_gene_variant|MODIFIER|AGAP000495|AGAP000495|transcript|AGAP000495-RA|protein_coding||c.*3201C>T|||||2899|,A|intron_variant|MODIFIER|AGAP013262|AGAP013262|transcript|AGAP013262-RA|protein_coding|9/9|c.2859-282G>A||||||
X	8750236	T	A	68	2	79	9	ANN=A|upstream_gene_variant|MODIFIER|AGAP000496|AGAP000496|transcript|AGAP000496-RA|protein_coding||c.-4875T>A|||||4784|,A|downstream_gene_variant|MODIFIER|AGAP000495|AGAP000495|transcript|AGAP000495-RA|protein_coding||c.*3180A>T|||||2878|,A|intron_variant|MODIFIER|AGAP013262|AGAP013262|transcript|AGAP013262-RA|protein_coding|9/9|c.2859-261T>A||||||
X	8750395	A	G	69	1	78	10	ANN=G|upstream_gene_variant|MODIFIER|AGAP000496|AGAP000496|transcript|AGAP000496-RA|protein_coding||c.-4716A>G|||||4625|,G|downstream_gene_variant|MODIFIER|AGAP000495|AGAP000495|transcript|AGAP000495-RA|protein_coding||c.*3021T>C|||||2719|,G|intron_variant|MODIFIER|AGAP013262|AGAP013262|transcript|AGAP013262-RA|protein_coding|9/9|c.2859-102A>G||||||
X	8750521	G	T	69	1	68	20	ANN=T|synonymous_variant|LOW|AGAP013262|AGAP013262|transcript|AGAP013262-RA|protein_coding|10/10|c.2883G>T|p.Thr961Thr|3488/4877|2883/3939|961/1312||,T|upstream_gene_variant|MODIFIER|AGAP000496|AGAP000496|transcript|AGAP000496-RA|protein_coding||c.-4590G>T|||||4499|,T|downstream_gene_variant|MODIFIER|AGAP000495|AGAP000495|transcript|AGAP000495-RA|protein_coding||c.*2895C>A|||||2593|
X	8750539	C	G	0	70	18	70	ANN=G|synonymous_variant|LOW|AGAP013262|AGAP013262|transcript|AGAP013262-RA|protein_coding|10/10|c.2901C>G|p.Gly967Gly|3506/4877|2901/3939|967/1312||,G|upstream_gene_variant|MODIFIER|AGAP000496|AGAP000496|transcript|AGAP000496-RA|protein_coding||c.-4572C>G|||||4481|,G|downstream_gene_variant|MODIFIER|AGAP000495|AGAP000495|transcript|AGAP000495-RA|protein_coding||c.*2877G>C|||||2575|
X	8750656	G	A	69	1	42	46	ANN=A|synonymous_variant|LOW|AGAP013262|AGAP013262|transcript|AGAP013262-RA|protein_coding|10/10|c.3018G>A|p.Val1006Val|3623/4877|3018/3939|1006/1312||,A|upstream_gene_variant|MODIFIER|AGAP000496|AGAP000496|transcript|AGAP000496-RA|protein_coding||c.-4455G>A|||||4364|,A|downstream_gene_variant|MODIFIER|AGAP000495|AGAP000495|transcript|AGAP000495-RA|protein_coding||c.*2760C>T|||||2458|
X	8751139	C	A	2	68	84	4	ANN=A|synonymous_variant|LOW|AGAP013262|AGAP013262|transcript|AGAP013262-RA|protein_coding|10/10|c.3501C>A|p.Leu1167Leu|4106/4877|3501/3939|1167/1312||,A|upstream_gene_variant|MODIFIER|AGAP000496|AGAP000496|transcript|AGAP000496-RA|protein_coding||c.-3972C>A|||||3881|,A|downstream_gene_variant|MODIFIER|AGAP000495|AGAP000495|transcript|AGAP000495-RA|protein_coding||c.*2277G>T|||||1975|
X	8751733	C	T	1	69	56	32	ANN=T|3_prime_UTR_variant|MODIFIER|AGAP013262|AGAP013262|transcript|AGAP013262-RA|protein_coding|10/10|c.*156C>T|||||156|,T|upstream_gene_variant|MODIFIER|AGAP000496|AGAP000496|transcript|AGAP000496-RA|protein_coding||c.-3378C>T|||||3287|,T|downstream_gene_variant|MODIFIER|AGAP000495|AGAP000495|transcript|AGAP000495-RA|protein_coding||c.*1683G>A|||||1381|
X	8751958	T	A	0	70	4	84	ANN=A|upstream_gene_variant|MODIFIER|AGAP000496|AGAP000496|transcript|AGAP000496-RA|protein_coding||c.-3153T>A|||||3062|,A|downstream_gene_variant|MODIFIER|AGAP013262|AGAP013262|transcript|AGAP013262-RA|protein_coding||c.*381T>A|||||48|,A|downstream_gene_variant|MODIFIER|AGAP000495|AGAP000495|transcript|AGAP000495-RA|protein_coding||c.*1458A>T|||||1156|,A|downstream_gene_variant|MODIFIER|AGAP0004…
X	8752351	A	T	69	1	80	8	ANN=T|upstream_gene_variant|MODIFIER|AGAP000496|AGAP000496|transcript|AGAP000496-RA|protein_coding||c.-2760A>T|||||2669|,T|downstream_gene_variant|MODIFIER|AGAP013262|AGAP013262|transcript|AGAP013262-RA|protein_coding||c.*774A>T|||||441|,T|downstream_gene_variant|MODIFIER|AGAP000495|AGAP000495|transcript|AGAP000495-RA|protein_coding||c.*1065T>A|||||763|,T|downstream_gene_variant|MODIFIER|AGAP0004…
X	8752488	C	G	0	70	0	88	ANN=G|upstream_gene_variant|MODIFIER|AGAP000496|AGAP000496|transcript|AGAP000496-RA|protein_coding||c.-2623C>G|||||2532|,G|downstream_gene_variant|MODIFIER|AGAP013262|AGAP013262|transcript|AGAP013262-RA|protein_coding||c.*911C>G|||||578|,G|downstream_gene_variant|MODIFIER|AGAP000495|AGAP000495|transcript|AGAP000495-RA|protein_coding||c.*928G>C|||||626|,G|downstream_gene_variant|MODIFIER|AGAP00049…
X	8752561	T	A	0	70	11	77	ANN=A|upstream_gene_variant|MODIFIER|AGAP000496|AGAP000496|transcript|AGAP000496-RA|protein_coding||c.-2550T>A|||||2459|,A|downstream_gene_variant|MODIFIER|AGAP013262|AGAP013262|transcript|AGAP013262-RA|protein_coding||c.*984T>A|||||651|,A|downstream_gene_variant|MODIFIER|AGAP000495|AGAP000495|transcript|AGAP000495-RA|protein_coding||c.*855A>T|||||553|,A|downstream_gene_variant|MODIFIER|AGAP00049…
X	8752632	A	G	0	70	0	88	ANN=G|upstream_gene_variant|MODIFIER|AGAP000496|AGAP000496|transcript|AGAP000496-RA|protein_coding||c.-2479A>G|||||2388|,G|downstream_gene_variant|MODIFIER|AGAP013262|AGAP013262|transcript|AGAP013262-RA|protein_coding||c.*1055A>G|||||722|,G|downstream_gene_variant|MODIFIER|AGAP000495|AGAP000495|transcript|AGAP000495-RA|protein_coding||c.*784T>C|||||482|,G|downstream_gene_variant|MODIFIER|AGAP0004…
X	8752778	T	C	0	70	3	85	ANN=C|upstream_gene_variant|MODIFIER|AGAP000496|AGAP000496|transcript|AGAP000496-RA|protein_coding||c.-2333T>C|||||2242|,C|downstream_gene_variant|MODIFIER|AGAP013262|AGAP013262|transcript|AGAP013262-RA|protein_coding||c.*1201T>C|||||868|,C|downstream_gene_variant|MODIFIER|AGAP000495|AGAP000495|transcript|AGAP000495-RA|protein_coding||c.*638A>G|||||336|,C|downstream_gene_variant|MODIFIER|AGAP0004…
X	8752871	T	G	0	70	0	88	ANN=G|upstream_gene_variant|MODIFIER|AGAP000496|AGAP000496|transcript|AGAP000496-RA|protein_coding||c.-2240T>G|||||2149|,G|downstream_gene_variant|MODIFIER|AGAP013262|AGAP013262|transcript|AGAP013262-RA|protein_coding||c.*1294T>G|||||961|,G|downstream_gene_variant|MODIFIER|AGAP000495|AGAP000495|transcript|AGAP000495-RA|protein_coding||c.*545A>C|||||243|,G|downstream_gene_variant|MODIFIER|AGAP0004…
X	8753335	G	C	0	70	0	88	ANN=C|3_prime_UTR_variant|MODIFIER|AGAP000495|AGAP000495|transcript|AGAP000495-RA|protein_coding|4/4|c.*81C>G|||||81|,C|upstream_gene_variant|MODIFIER|AGAP000496|AGAP000496|transcript|AGAP000496-RA|protein_coding||c.-1776G>C|||||1685|,C|downstream_gene_variant|MODIFIER|AGAP013262|AGAP013262|transcript|AGAP013262-RA|protein_coding||c.*1758G>C|||||1425|,C|downstream_gene_variant|MODIFIER|AGAP000497…
X	8753417	T	C	0	70	1	87	ANN=C|stop_retained_variant|LOW|AGAP000495|AGAP000495|transcript|AGAP000495-RA|protein_coding|4/4|c.476A>G|p.Ter159Ter|613/916|476/477|159/158||,C|upstream_gene_variant|MODIFIER|AGAP000496|AGAP000496|transcript|AGAP000496-RA|protein_coding||c.-1694T>C|||||1603|,C|downstream_gene_variant|MODIFIER|AGAP013262|AGAP013262|transcript|AGAP013262-RA|protein_coding||c.*1840T>C|||||1507|,C|downstream_gene_…
X	8753500	A	T	0	70	1	87	ANN=T|upstream_gene_variant|MODIFIER|AGAP000496|AGAP000496|transcript|AGAP000496-RA|protein_coding||c.-1611A>T|||||1520|,T|downstream_gene_variant|MODIFIER|AGAP013262|AGAP013262|transcript|AGAP013262-RA|protein_coding||c.*1923A>T|||||1590|,T|downstream_gene_variant|MODIFIER|AGAP000497|AGAP000497|transcript|AGAP000497-RA|protein_coding||c.*3836T>A|||||3333|,T|intron_variant|MODIFIER|AGAP000495|AGA…
X	8753935	T	C	0	70	2	86	ANN=C|splice_region_variant&intron_variant|LOW|AGAP000495|AGAP000495|transcript|AGAP000495-RA|protein_coding|2/3|c.150+7A>G||||||,C|upstream_gene_variant|MODIFIER|AGAP000496|AGAP000496|transcript|AGAP000496-RA|protein_coding||c.-1176T>C|||||1085|,C|downstream_gene_variant|MODIFIER|AGAP013262|AGAP013262|transcript|AGAP013262-RA|protein_coding||c.*2358T>C|||||2025|,C|downstream_gene_variant|MODIFIE…
X	8754487	C	T	0	70	7	81	ANN=T|upstream_gene_variant|MODIFIER|AGAP000495|AGAP000495|transcript|AGAP000495-RA|protein_coding||c.-238G>A|||||101|,T|upstream_gene_variant|MODIFIER|AGAP000496|AGAP000496|transcript|AGAP000496-RA|protein_coding||c.-624C>T|||||533|,T|downstream_gene_variant|MODIFIER|AGAP013262|AGAP013262|transcript|AGAP013262-RA|protein_coding||c.*2910C>T|||||2577|,T|downstream_gene_variant|MODIFIER|AGAP000497|…
X	8754661	T	A	0	70	60	28	ANN=A|upstream_gene_variant|MODIFIER|AGAP000495|AGAP000495|transcript|AGAP000495-RA|protein_coding||c.-412A>T|||||275|,A|upstream_gene_variant|MODIFIER|AGAP000496|AGAP000496|transcript|AGAP000496-RA|protein_coding||c.-450T>A|||||359|,A|downstream_gene_variant|MODIFIER|AGAP013262|AGAP013262|transcript|AGAP013262-RA|protein_coding||c.*3084T>A|||||2751|,A|downstream_gene_variant|MODIFIER|AGAP000497|…
X	8755100	T	C	0	70	4	84	ANN=C|5_prime_UTR_variant|MODIFIER|AGAP000496|AGAP000496|transcript|AGAP000496-RA|protein_coding|1/2|c.-11T>C|||||11|,C|upstream_gene_variant|MODIFIER|AGAP000495|AGAP000495|transcript|AGAP000495-RA|protein_coding||c.-851A>G|||||714|,C|downstream_gene_variant|MODIFIER|AGAP013262|AGAP013262|transcript|AGAP013262-RA|protein_coding||c.*3523T>C|||||3190|,C|downstream_gene_variant|MODIFIER|AGAP000497|A…
X	8755574	T	A	1	69	69	19	ANN=A|missense_variant|MODERATE|AGAP000496|AGAP000496|transcript|AGAP000496-RA|protein_coding|2/2|c.383T>A|p.Leu128Gln|474/768|383/612|128/203||,A|upstream_gene_variant|MODIFIER|AGAP000495|AGAP000495|transcript|AGAP000495-RA|protein_coding||c.-1325A>T|||||1188|,A|downstream_gene_variant|MODIFIER|AGAP013262|AGAP013262|transcript|AGAP013262-RA|protein_coding||c.*3997T>A|||||3664|,A|downstream_gene_…
X	8756049	C	A	0	70	87	1	ANN=A|upstream_gene_variant|MODIFIER|AGAP000495|AGAP000495|transcript|AGAP000495-RA|protein_coding||c.-1800G>T|||||1663|,A|downstream_gene_variant|MODIFIER|AGAP013262|AGAP013262|transcript|AGAP013262-RA|protein_coding||c.*4472C>A|||||4139|,A|downstream_gene_variant|MODIFIER|AGAP000496|AGAP000496|transcript|AGAP000496-RA|protein_coding||c.*246C>A|||||181|,A|downstream_gene_variant|MODIFIER|AGAP000…
X	8756128	G	A	0	70	84	4	ANN=A|upstream_gene_variant|MODIFIER|AGAP000495|AGAP000495|transcript|AGAP000495-RA|protein_coding||c.-1879C>T|||||1742|,A|downstream_gene_variant|MODIFIER|AGAP013262|AGAP013262|transcript|AGAP013262-RA|protein_coding||c.*4551G>A|||||4218|,A|downstream_gene_variant|MODIFIER|AGAP000496|AGAP000496|transcript|AGAP000496-RA|protein_coding||c.*325G>A|||||260|,A|downstream_gene_variant|MODIFIER|AGAP000…
X	8756189	T	G	0	70	22	66	ANN=G|upstream_gene_variant|MODIFIER|AGAP000495|AGAP000495|transcript|AGAP000495-RA|protein_coding||c.-1940A>C|||||1803|,G|downstream_gene_variant|MODIFIER|AGAP013262|AGAP013262|transcript|AGAP013262-RA|protein_coding||c.*4612T>G|||||4279|,G|downstream_gene_variant|MODIFIER|AGAP000496|AGAP000496|transcript|AGAP000496-RA|protein_coding||c.*386T>G|||||321|,G|downstream_gene_variant|MODIFIER|AGAP000…
X	8756776	A	T	0	70	87	1	ANN=T|upstream_gene_variant|MODIFIER|AGAP000495|AGAP000495|transcript|AGAP000495-RA|protein_coding||c.-2527T>A|||||2390|,T|downstream_gene_variant|MODIFIER|AGAP013262|AGAP013262|transcript|AGAP013262-RA|protein_coding||c.*5199A>T|||||4866|,T|downstream_gene_variant|MODIFIER|AGAP000496|AGAP000496|transcript|AGAP000496-RA|protein_coding||c.*973A>T|||||908|,T|downstream_gene_variant|MODIFIER|AGAP000…
X	8756817	C	T	0	70	25	63	ANN=T|upstream_gene_variant|MODIFIER|AGAP000495|AGAP000495|transcript|AGAP000495-RA|protein_coding||c.-2568G>A|||||2431|,T|downstream_gene_variant|MODIFIER|AGAP013262|AGAP013262|transcript|AGAP013262-RA|protein_coding||c.*5240C>T|||||4907|,T|downstream_gene_variant|MODIFIER|AGAP000496|AGAP000496|transcript|AGAP000496-RA|protein_coding||c.*1014C>T|||||949|,T|downstream_gene_variant|MODIFIER|AGAP00…
X	8757449	C	T	1	69	87	1	ANN=T|3_prime_UTR_variant|MODIFIER|AGAP000497|AGAP000497|transcript|AGAP000497-RA|protein_coding|2/3|c.*253G>A|||||253|,T|upstream_gene_variant|MODIFIER|AGAP000495|AGAP000495|transcript|AGAP000495-RA|protein_coding||c.-3200G>A|||||3063|,T|upstream_gene_variant|MODIFIER|AGAP000498|AGAP000498|transcript|AGAP000498-RA|protein_coding||c.-5044C>T|||||4691|,T|upstream_gene_variant|MODIFIER|AGAP000498|A…
X	8757514	T	C	0	70	87	1	ANN=C|3_prime_UTR_variant|MODIFIER|AGAP000497|AGAP000497|transcript|AGAP000497-RA|protein_coding|2/3|c.*188A>G|||||188|,C|upstream_gene_variant|MODIFIER|AGAP000495|AGAP000495|transcript|AGAP000495-RA|protein_coding||c.-3265A>G|||||3128|,C|upstream_gene_variant|MODIFIER|AGAP000498|AGAP000498|transcript|AGAP000498-RA|protein_coding||c.-4979T>C|||||4626|,C|upstream_gene_variant|MODIFIER|AGAP000498|A…
X	8757554	A	G	0	70	74	14	ANN=G|3_prime_UTR_variant|MODIFIER|AGAP000497|AGAP000497|transcript|AGAP000497-RA|protein_coding|2/3|c.*148T>C|||||148|,G|upstream_gene_variant|MODIFIER|AGAP000495|AGAP000495|transcript|AGAP000495-RA|protein_coding||c.-3305T>C|||||3168|,G|upstream_gene_variant|MODIFIER|AGAP000498|AGAP000498|transcript|AGAP000498-RA|protein_coding||c.-4939A>G|||||4586|,G|upstream_gene_variant|MODIFIER|AGAP000498|A…
X	8757611	T	A	0	70	74	14	ANN=A|3_prime_UTR_variant|MODIFIER|AGAP000497|AGAP000497|transcript|AGAP000497-RA|protein_coding|2/3|c.*91A>T|||||91|,A|upstream_gene_variant|MODIFIER|AGAP000495|AGAP000495|transcript|AGAP000495-RA|protein_coding||c.-3362A>T|||||3225|,A|upstream_gene_variant|MODIFIER|AGAP000498|AGAP000498|transcript|AGAP000498-RA|protein_coding||c.-4882T>A|||||4529|,A|upstream_gene_variant|MODIFIER|AGAP000498|AGA…
X	8757846	C	T	0	70	58	30	ANN=T|synonymous_variant|LOW|AGAP000497|AGAP000497|transcript|AGAP000497-RA|protein_coding|2/3|c.261G>A|p.Gln87Gln|561/1208|261/405|87/134||,T|upstream_gene_variant|MODIFIER|AGAP000495|AGAP000495|transcript|AGAP000495-RA|protein_coding||c.-3597G>A|||||3460|,T|upstream_gene_variant|MODIFIER|AGAP000498|AGAP000498|transcript|AGAP000498-RA|protein_coding||c.-4647C>T|||||4294|,T|upstream_gene_variant|…
X	8758676	C	T	0	70	87	1	ANN=T|upstream_gene_variant|MODIFIER|AGAP000495|AGAP000495|transcript|AGAP000495-RA|protein_coding||c.-4427G>A|||||4290|,T|upstream_gene_variant|MODIFIER|AGAP000497|AGAP000497|transcript|AGAP000497-RA|protein_coding||c.-482G>A|||||182|,T|upstream_gene_variant|MODIFIER|AGAP000498|AGAP000498|transcript|AGAP000498-RA|protein_coding||c.-3817C>T|||||3464|,T|upstream_gene_variant|MODIFIER|AGAP000498|AG…
X	8761637	T	A	69	1	88	0	ANN=A|upstream_gene_variant|MODIFIER|AGAP000497|AGAP000497|transcript|AGAP000497-RA|protein_coding||c.-3443A>T|||||3143|,A|upstream_gene_variant|MODIFIER|AGAP000498|AGAP000498|transcript|AGAP000498-RA|protein_coding||c.-856T>A|||||503|,A|upstream_gene_variant|MODIFIER|AGAP000498|AGAP000498|transcript|AGAP000498-RB|protein_coding||c.-778T>A|||||365|,A|intergenic_region|MODIFIER|AGAP000497-AGAP0004…
X	8761704	T	G	1	69	73	15	ANN=G|upstream_gene_variant|MODIFIER|AGAP000497|AGAP000497|transcript|AGAP000497-RA|protein_coding||c.-3510A>C|||||3210|,G|upstream_gene_variant|MODIFIER|AGAP000498|AGAP000498|transcript|AGAP000498-RA|protein_coding||c.-789T>G|||||436|,G|upstream_gene_variant|MODIFIER|AGAP000498|AGAP000498|transcript|AGAP000498-RB|protein_coding||c.-711T>G|||||298|,G|intergenic_region|MODIFIER|AGAP000497-AGAP0004…
X	8762150	A	T	0	70	0	88	ANN=T|5_prime_UTR_variant|MODIFIER|AGAP000498|AGAP000498|transcript|AGAP000498-RA|protein_coding|1/4|c.-343A>T|||||343|,T|5_prime_UTR_variant|MODIFIER|AGAP000498|AGAP000498|transcript|AGAP000498-RB|protein_coding|1/5|c.-265A>T|||||343|,T|upstream_gene_variant|MODIFIER|AGAP000497|AGAP000497|transcript|AGAP000497-RA|protein_coding||c.-3956T>A|||||3656|
X	8762224	C	T	1	69	67	21	ANN=T|5_prime_UTR_variant|MODIFIER|AGAP000498|AGAP000498|transcript|AGAP000498-RA|protein_coding|1/4|c.-269C>T|||||269|,T|5_prime_UTR_variant|MODIFIER|AGAP000498|AGAP000498|transcript|AGAP000498-RB|protein_coding|1/5|c.-191C>T|||||269|,T|upstream_gene_variant|MODIFIER|AGAP000497|AGAP000497|transcript|AGAP000497-RA|protein_coding||c.-4030G>A|||||3730|
X	8762425	A	T	0	70	44	44	ANN=T|5_prime_UTR_variant|MODIFIER|AGAP000498|AGAP000498|transcript|AGAP000498-RA|protein_coding|1/4|c.-68A>T|||||68|,T|5_prime_UTR_variant|MODIFIER|AGAP000498|AGAP000498|transcript|AGAP000498-RB|protein_coding|2/5|c.-68A>T|||||68|,T|upstream_gene_variant|MODIFIER|AGAP000497|AGAP000497|transcript|AGAP000497-RA|protein_coding||c.-4231T>A|||||3931|
X	8762482	A	T	0	70	69	19	ANN=T|5_prime_UTR_variant|MODIFIER|AGAP000498|AGAP000498|transcript|AGAP000498-RA|protein_coding|1/4|c.-11A>T|||||11|,T|5_prime_UTR_variant|MODIFIER|AGAP000498|AGAP000498|transcript|AGAP000498-RB|protein_coding|2/5|c.-11A>T|||||11|,T|upstream_gene_variant|MODIFIER|AGAP000497|AGAP000497|transcript|AGAP000497-RA|protein_coding||c.-4288T>A|||||3988|
X	8762735	G	A	0	70	84	4	ANN=A|upstream_gene_variant|MODIFIER|AGAP000497|AGAP000497|transcript|AGAP000497-RA|protein_coding||c.-4541C>T|||||4241|,A|intron_variant|MODIFIER|AGAP000498|AGAP000498|transcript|AGAP000498-RA|protein_coding|1/3|c.109-117G>A||||||,A|intron_variant|MODIFIER|AGAP000498|AGAP000498|transcript|AGAP000498-RB|protein_coding|2/4|c.109-117G>A||||||
X	8763072	A	G	0	70	82	6	ANN=G|synonymous_variant|LOW|AGAP000498|AGAP000498|transcript|AGAP000498-RA|protein_coding|3/4|c.234A>G|p.Pro78Pro|587/1063|234/393|78/130||,G|synonymous_variant|LOW|AGAP000498|AGAP000498|transcript|AGAP000498-RB|protein_coding|4/5|c.234A>G|p.Pro78Pro|647/1123|234/393|78/130||,G|upstream_gene_variant|MODIFIER|AGAP000497|AGAP000497|transcript|AGAP000497-RA|protein_coding||c.-4878T>C|||||4578|
X	8764337	C	T	0	70	0	88	ANN=T|3_prime_UTR_variant|MODIFIER|AGAP000498|AGAP000498|transcript|AGAP000498-RA|protein_coding|4/4|c.*75C>T|||||75|,T|3_prime_UTR_variant|MODIFIER|AGAP000498|AGAP000498|transcript|AGAP000498-RB|protein_coding|5/5|c.*75C>T|||||75|
X	8764377	A	G	0	70	85	3	ANN=G|3_prime_UTR_variant|MODIFIER|AGAP000498|AGAP000498|transcript|AGAP000498-RA|protein_coding|4/4|c.*115A>G|||||115|,G|3_prime_UTR_variant|MODIFIER|AGAP000498|AGAP000498|transcript|AGAP000498-RB|protein_coding|5/5|c.*115A>G|||||115|
X	8764666	T	G	0	70	0	88	ANN=G|downstream_gene_variant|MODIFIER|AGAP000498|AGAP000498|transcript|AGAP000498-RA|protein_coding||c.*404T>G|||||87|,G|downstream_gene_variant|MODIFIER|AGAP000498|AGAP000498|transcript|AGAP000498-RB|protein_coding||c.*404T>G|||||87|,G|intergenic_region|MODIFIER|AGAP000498-AGAP000499|AGAP000498-AGAP000499|intergenic_region|AGAP000498-AGAP000499|||n.8764666T>G||||||
X	8764737	T	A	0	70	1	87	ANN=A|downstream_gene_variant|MODIFIER|AGAP000498|AGAP000498|transcript|AGAP000498-RA|protein_coding||c.*475T>A|||||158|,A|downstream_gene_variant|MODIFIER|AGAP000498|AGAP000498|transcript|AGAP000498-RB|protein_coding||c.*475T>A|||||158|,A|intergenic_region|MODIFIER|AGAP000498-AGAP000499|AGAP000498-AGAP000499|intergenic_region|AGAP000498-AGAP000499|||n.8764737T>A||||||
X	8765074	C	T	0	70	0	88	ANN=T|downstream_gene_variant|MODIFIER|AGAP000498|AGAP000498|transcript|AGAP000498-RA|protein_coding||c.*812C>T|||||495|,T|downstream_gene_variant|MODIFIER|AGAP000498|AGAP000498|transcript|AGAP000498-RB|protein_coding||c.*812C>T|||||495|,T|intergenic_region|MODIFIER|AGAP000498-AGAP000499|AGAP000498-AGAP000499|intergenic_region|AGAP000498-AGAP000499|||n.8765074C>T||||||
X	8765593	A	G	0	70	0	88	ANN=G|downstream_gene_variant|MODIFIER|AGAP000498|AGAP000498|transcript|AGAP000498-RA|protein_coding||c.*1331A>G|||||1014|,G|downstream_gene_variant|MODIFIER|AGAP000498|AGAP000498|transcript|AGAP000498-RB|protein_coding||c.*1331A>G|||||1014|,G|intergenic_region|MODIFIER|AGAP000498-AGAP000499|AGAP000498-AGAP000499|intergenic_region|AGAP000498-AGAP000499|||n.8765593A>G||||||
X	8765646	T	A	0	70	0	88	ANN=A|downstream_gene_variant|MODIFIER|AGAP000498|AGAP000498|transcript|AGAP000498-RA|protein_coding||c.*1384T>A|||||1067|,A|downstream_gene_variant|MODIFIER|AGAP000498|AGAP000498|transcript|AGAP000498-RB|protein_coding||c.*1384T>A|||||1067|,A|intergenic_region|MODIFIER|AGAP000498-AGAP000499|AGAP000498-AGAP000499|intergenic_region|AGAP000498-AGAP000499|||n.8765646T>A||||||
X	8765882	C	A	0	70	0	88	ANN=A|downstream_gene_variant|MODIFIER|AGAP000498|AGAP000498|transcript|AGAP000498-RA|protein_coding||c.*1620C>A|||||1303|,A|downstream_gene_variant|MODIFIER|AGAP000499|AGAP000499|transcript|AGAP000499-RA|protein_coding||c.*5929G>T|||||4787|,A|downstream_gene_variant|MODIFIER|AGAP000498|AGAP000498|transcript|AGAP000498-RB|protein_coding||c.*1620C>A|||||1303|,A|intergenic_region|MODIFIER|AGAP00049…
X	8766007	G	A	0	70	82	6	ANN=A|downstream_gene_variant|MODIFIER|AGAP000498|AGAP000498|transcript|AGAP000498-RA|protein_coding||c.*1745G>A|||||1428|,A|downstream_gene_variant|MODIFIER|AGAP000499|AGAP000499|transcript|AGAP000499-RA|protein_coding||c.*5804C>T|||||4662|,A|downstream_gene_variant|MODIFIER|AGAP000498|AGAP000498|transcript|AGAP000498-RB|protein_coding||c.*1745G>A|||||1428|,A|intergenic_region|MODIFIER|AGAP00049…
X	8767006	T	C	0	70	73	15	ANN=C|downstream_gene_variant|MODIFIER|AGAP000498|AGAP000498|transcript|AGAP000498-RA|protein_coding||c.*2744T>C|||||2427|,C|downstream_gene_variant|MODIFIER|AGAP000499|AGAP000499|transcript|AGAP000499-RA|protein_coding||c.*4805A>G|||||3663|,C|downstream_gene_variant|MODIFIER|AGAP000498|AGAP000498|transcript|AGAP000498-RB|protein_coding||c.*2744T>C|||||2427|,C|intergenic_region|MODIFIER|AGAP00049…
X	8767124	C	G	0	70	56	32	ANN=G|downstream_gene_variant|MODIFIER|AGAP000498|AGAP000498|transcript|AGAP000498-RA|protein_coding||c.*2862C>G|||||2545|,G|downstream_gene_variant|MODIFIER|AGAP000499|AGAP000499|transcript|AGAP000499-RA|protein_coding||c.*4687G>C|||||3545|,G|downstream_gene_variant|MODIFIER|AGAP000498|AGAP000498|transcript|AGAP000498-RB|protein_coding||c.*2862C>G|||||2545|,G|intergenic_region|MODIFIER|AGAP00049…
X	8769223	A	C	0	70	53	35	ANN=C|downstream_gene_variant|MODIFIER|AGAP000498|AGAP000498|transcript|AGAP000498-RA|protein_coding||c.*4961A>C|||||4644|,C|downstream_gene_variant|MODIFIER|AGAP000499|AGAP000499|transcript|AGAP000499-RA|protein_coding||c.*2588T>G|||||1446|,C|downstream_gene_variant|MODIFIER|AGAP000498|AGAP000498|transcript|AGAP000498-RB|protein_coding||c.*4961A>C|||||4644|,C|intergenic_region|MODIFIER|AGAP00049…
X	8769496	T	G	2	68	76	12	ANN=G|downstream_gene_variant|MODIFIER|AGAP000498|AGAP000498|transcript|AGAP000498-RA|protein_coding||c.*5234T>G|||||4917|,G|downstream_gene_variant|MODIFIER|AGAP000499|AGAP000499|transcript|AGAP000499-RA|protein_coding||c.*2315A>C|||||1173|,G|downstream_gene_variant|MODIFIER|AGAP000498|AGAP000498|transcript|AGAP000498-RB|protein_coding||c.*5234T>G|||||4917|,G|intergenic_region|MODIFIER|AGAP00049…
X	8769625	A	T	0	70	77	11	ANN=T|downstream_gene_variant|MODIFIER|AGAP000499|AGAP000499|transcript|AGAP000499-RA|protein_coding||c.*2186T>A|||||1044|,T|intergenic_region|MODIFIER|AGAP000498-AGAP000499|AGAP000498-AGAP000499|intergenic_region|AGAP000498-AGAP000499|||n.8769625A>T||||||
X	8769795	A	G	0	70	85	3	ANN=G|downstream_gene_variant|MODIFIER|AGAP000499|AGAP000499|transcript|AGAP000499-RA|protein_coding||c.*2016T>C|||||874|,G|intergenic_region|MODIFIER|AGAP000498-AGAP000499|AGAP000498-AGAP000499|intergenic_region|AGAP000498-AGAP000499|||n.8769795A>G||||||
X	8769958	A	G	0	70	3	85	ANN=G|downstream_gene_variant|MODIFIER|AGAP000499|AGAP000499|transcript|AGAP000499-RA|protein_coding||c.*1853T>C|||||711|,G|intergenic_region|MODIFIER|AGAP000498-AGAP000499|AGAP000498-AGAP000499|intergenic_region|AGAP000498-AGAP000499|||n.8769958A>G||||||
X	8769998	G	C	0	70	23	65	ANN=C|downstream_gene_variant|MODIFIER|AGAP000499|AGAP000499|transcript|AGAP000499-RA|protein_coding||c.*1813C>G|||||671|,C|intergenic_region|MODIFIER|AGAP000498-AGAP000499|AGAP000498-AGAP000499|intergenic_region|AGAP000498-AGAP000499|||n.8769998G>C||||||
X	8770062	G	A	0	70	73	15	ANN=A|downstream_gene_variant|MODIFIER|AGAP000499|AGAP000499|transcript|AGAP000499-RA|protein_coding||c.*1749C>T|||||607|,A|intergenic_region|MODIFIER|AGAP000498-AGAP000499|AGAP000498-AGAP000499|intergenic_region|AGAP000498-AGAP000499|||n.8770062G>A||||||
X	8770199	A	T	0	70	36	52	ANN=T|downstream_gene_variant|MODIFIER|AGAP000499|AGAP000499|transcript|AGAP000499-RA|protein_coding||c.*1612T>A|||||470|,T|intergenic_region|MODIFIER|AGAP000498-AGAP000499|AGAP000498-AGAP000499|intergenic_region|AGAP000498-AGAP000499|||n.8770199A>T||||||
X	8770216	A	G	0	70	65	23	ANN=G|downstream_gene_variant|MODIFIER|AGAP000499|AGAP000499|transcript|AGAP000499-RA|protein_coding||c.*1595T>C|||||453|,G|intergenic_region|MODIFIER|AGAP000498-AGAP000499|AGAP000498-AGAP000499|intergenic_region|AGAP000498-AGAP000499|||n.8770216A>G||||||
X	8770374	T	A	0	70	84	4	ANN=A|downstream_gene_variant|MODIFIER|AGAP000499|AGAP000499|transcript|AGAP000499-RA|protein_coding||c.*1437A>T|||||295|,A|intergenic_region|MODIFIER|AGAP000498-AGAP000499|AGAP000498-AGAP000499|intergenic_region|AGAP000498-AGAP000499|||n.8770374T>A||||||
X	8770820	A	T	0	70	54	34	ANN=T|3_prime_UTR_variant|MODIFIER|AGAP000499|AGAP000499|transcript|AGAP000499-RA|protein_coding|5/5|c.*991T>A|||||991|
X	8771018	A	T	0	70	79	9	ANN=T|3_prime_UTR_variant|MODIFIER|AGAP000499|AGAP000499|transcript|AGAP000499-RA|protein_coding|5/5|c.*793T>A|||||793|
X	8771218	T	C	0	70	76	12	ANN=C|3_prime_UTR_variant|MODIFIER|AGAP000499|AGAP000499|transcript|AGAP000499-RA|protein_coding|5/5|c.*593A>G|||||593|
X	8771330	G	T	0	70	1	87	ANN=T|3_prime_UTR_variant|MODIFIER|AGAP000499|AGAP000499|transcript|AGAP000499-RA|protein_coding|5/5|c.*481C>A|||||481|
X	8771361	G	A	0	70	3	85	ANN=A|3_prime_UTR_variant|MODIFIER|AGAP000499|AGAP000499|transcript|AGAP000499-RA|protein_coding|5/5|c.*450C>T|||||450|
X	8771512	T	C	0	70	3	85	ANN=C|3_prime_UTR_variant|MODIFIER|AGAP000499|AGAP000499|transcript|AGAP000499-RA|protein_coding|5/5|c.*299A>G|||||299|
X	8772135	G	A	0	70	72	16	ANN=A|synonymous_variant|LOW|AGAP000499|AGAP000499|transcript|AGAP000499-RA|protein_coding|4/5|c.984C>T|p.Thr328Thr|1611/2927|984/1158|328/385||
X	8772474	C	A	0	70	69	19	ANN=A|intron_variant|MODIFIER|AGAP000499|AGAP000499|transcript|AGAP000499-RA|protein_coding|3/4|c.783-138G>T||||||
X	8772938	T	C	0	70	4	84	ANN=C|intron_variant|MODIFIER|AGAP000499|AGAP000499|transcript|AGAP000499-RA|protein_coding|3/4|c.783-602A>G||||||
X	8772986	T	C	0	70	1	87	ANN=C|intron_variant|MODIFIER|AGAP000499|AGAP000499|transcript|AGAP000499-RA|protein_coding|3/4|c.783-650A>G||||||
X	8773592	C	T	0	70	31	57	ANN=T|intron_variant|MODIFIER|AGAP000499|AGAP000499|transcript|AGAP000499-RA|protein_coding|3/4|c.783-1256G>A||||||
X	8773824	A	T	0	70	71	17	ANN=T|intron_variant|MODIFIER|AGAP000499|AGAP000499|transcript|AGAP000499-RA|protein_coding|3/4|c.783-1488T>A||||||
X	8774020	A	G	0	70	65	23	ANN=G|intron_variant|MODIFIER|AGAP000499|AGAP000499|transcript|AGAP000499-RA|protein_coding|3/4|c.783-1684T>C||||||
X	8774150	G	T	0	70	27	61	ANN=T|intron_variant|MODIFIER|AGAP000499|AGAP000499|transcript|AGAP000499-RA|protein_coding|3/4|c.783-1814C>A||||||
X	8774523	A	G	0	70	0	88	ANN=G|intron_variant|MODIFIER|AGAP000499|AGAP000499|transcript|AGAP000499-RA|protein_coding|3/4|c.782+2030T>C||||||
X	8774905	A	C	0	70	63	25	ANN=C|intron_variant|MODIFIER|AGAP000499|AGAP000499|transcript|AGAP000499-RA|protein_coding|3/4|c.782+1648T>G||||||
X	8775625	T	A	0	70	71	17	ANN=A|upstream_gene_variant|MODIFIER|Cpr|AGAP000500|transcript|AGAP000500-RA|protein_coding||c.-4648T>A|||||4452|,A|upstream_gene_variant|MODIFIER|Cpr|AGAP000500|transcript|AGAP000500-RB|protein_coding||c.-4648T>A|||||4470|,A|intron_variant|MODIFIER|AGAP000499|AGAP000499|transcript|AGAP000499-RA|protein_coding|3/4|c.782+928A>T||||||
X	8775953	T	C	0	70	61	27	ANN=C|upstream_gene_variant|MODIFIER|Cpr|AGAP000500|transcript|AGAP000500-RA|protein_coding||c.-4320T>C|||||4124|,C|upstream_gene_variant|MODIFIER|Cpr|AGAP000500|transcript|AGAP000500-RB|protein_coding||c.-4320T>C|||||4142|,C|intron_variant|MODIFIER|AGAP000499|AGAP000499|transcript|AGAP000499-RA|protein_coding|3/4|c.782+600A>G||||||
X	8776008	A	T	0	70	58	30	ANN=T|upstream_gene_variant|MODIFIER|Cpr|AGAP000500|transcript|AGAP000500-RA|protein_coding||c.-4265A>T|||||4069|,T|upstream_gene_variant|MODIFIER|Cpr|AGAP000500|transcript|AGAP000500-RB|protein_coding||c.-4265A>T|||||4087|,T|intron_variant|MODIFIER|AGAP000499|AGAP000499|transcript|AGAP000499-RA|protein_coding|3/4|c.782+545T>A||||||
X	8776087	A	G	0	70	22	66	ANN=G|upstream_gene_variant|MODIFIER|Cpr|AGAP000500|transcript|AGAP000500-RA|protein_coding||c.-4186A>G|||||3990|,G|upstream_gene_variant|MODIFIER|Cpr|AGAP000500|transcript|AGAP000500-RB|protein_coding||c.-4186A>G|||||4008|,G|intron_variant|MODIFIER|AGAP000499|AGAP000499|transcript|AGAP000499-RA|protein_coding|3/4|c.782+466T>C||||||
X	8776103	T	G	0	70	22	66	ANN=G|upstream_gene_variant|MODIFIER|Cpr|AGAP000500|transcript|AGAP000500-RA|protein_coding||c.-4170T>G|||||3974|,G|upstream_gene_variant|MODIFIER|Cpr|AGAP000500|transcript|AGAP000500-RB|protein_coding||c.-4170T>G|||||3992|,G|intron_variant|MODIFIER|AGAP000499|AGAP000499|transcript|AGAP000499-RA|protein_coding|3/4|c.782+450A>C||||||
X	8776215	G	C	0	70	60	28	ANN=C|upstream_gene_variant|MODIFIER|Cpr|AGAP000500|transcript|AGAP000500-RA|protein_coding||c.-4058G>C|||||3862|,C|upstream_gene_variant|MODIFIER|Cpr|AGAP000500|transcript|AGAP000500-RB|protein_coding||c.-4058G>C|||||3880|,C|intron_variant|MODIFIER|AGAP000499|AGAP000499|transcript|AGAP000499-RA|protein_coding|3/4|c.782+338C>G||||||
X	8776246	A	T	0	70	62	26	ANN=T|upstream_gene_variant|MODIFIER|Cpr|AGAP000500|transcript|AGAP000500-RA|protein_coding||c.-4027A>T|||||3831|,T|upstream_gene_variant|MODIFIER|Cpr|AGAP000500|transcript|AGAP000500-RB|protein_coding||c.-4027A>T|||||3849|,T|intron_variant|MODIFIER|AGAP000499|AGAP000499|transcript|AGAP000499-RA|protein_coding|3/4|c.782+307T>A||||||
X	8776304	C	T	0	70	1	87	ANN=T|upstream_gene_variant|MODIFIER|Cpr|AGAP000500|transcript|AGAP000500-RA|protein_coding||c.-3969C>T|||||3773|,T|upstream_gene_variant|MODIFIER|Cpr|AGAP000500|transcript|AGAP000500-RB|protein_coding||c.-3969C>T|||||3791|,T|intron_variant|MODIFIER|AGAP000499|AGAP000499|transcript|AGAP000499-RA|protein_coding|3/4|c.782+249G>A||||||
X	8776426	G	T	0	70	72	16	ANN=T|upstream_gene_variant|MODIFIER|Cpr|AGAP000500|transcript|AGAP000500-RA|protein_coding||c.-3847G>T|||||3651|,T|upstream_gene_variant|MODIFIER|Cpr|AGAP000500|transcript|AGAP000500-RB|protein_coding||c.-3847G>T|||||3669|,T|intron_variant|MODIFIER|AGAP000499|AGAP000499|transcript|AGAP000499-RA|protein_coding|3/4|c.782+127C>A||||||
X	8776485	T	C	0	70	16	72	ANN=C|upstream_gene_variant|MODIFIER|Cpr|AGAP000500|transcript|AGAP000500-RA|protein_coding||c.-3788T>C|||||3592|,C|upstream_gene_variant|MODIFIER|Cpr|AGAP000500|transcript|AGAP000500-RB|protein_coding||c.-3788T>C|||||3610|,C|intron_variant|MODIFIER|AGAP000499|AGAP000499|transcript|AGAP000499-RA|protein_coding|3/4|c.782+68A>G||||||
X	8777072	T	C	0	70	60	28	ANN=C|upstream_gene_variant|MODIFIER|Cpr|AGAP000500|transcript|AGAP000500-RA|protein_coding||c.-3201T>C|||||3005|,C|upstream_gene_variant|MODIFIER|Cpr|AGAP000500|transcript|AGAP000500-RB|protein_coding||c.-3201T>C|||||3023|,C|intron_variant|MODIFIER|AGAP000499|AGAP000499|transcript|AGAP000499-RA|protein_coding|2/4|c.332+28A>G||||||
X	8778843	G	A	68	2	88	0	ANN=A|upstream_gene_variant|MODIFIER|AGAP000499|AGAP000499|transcript|AGAP000499-RA|protein_coding||c.-1294C>T|||||667|,A|upstream_gene_variant|MODIFIER|Cpr|AGAP000500|transcript|AGAP000500-RA|protein_coding||c.-1430G>A|||||1234|,A|upstream_gene_variant|MODIFIER|Cpr|AGAP000500|transcript|AGAP000500-RB|protein_coding||c.-1430G>A|||||1252|,A|intergenic_region|MODIFIER|AGAP000499-Cpr|AGAP000499-AGAP…

## Sheet: Baguida_gambiae_Delta_haplotype
Chrom	Pos	Ref	Alt	n_Ref_cluster_1	n_Alt_cluster_1	n_Ref_cluster_2	n_Alt_cluster_2	n_Ref_non_cluster	n_Alt_non_cluster	Info
2R	33967379	A	T	0	28			0	148	ANN=T|intergenic_region|MODIFIER|AGAP003211-Adrenodoxin|AGAP003211-AGAP003212|intergenic_region|AGAP003211-AGAP003212|||n.33967379A>T||||||
2R	33967655	A	T	0	28			70	78	ANN=T|intergenic_region|MODIFIER|AGAP003211-Adrenodoxin|AGAP003211-AGAP003212|intergenic_region|AGAP003211-AGAP003212|||n.33967655A>T||||||
2R	33967656	T	C	0	28			97	51	ANN=C|intergenic_region|MODIFIER|AGAP003211-Adrenodoxin|AGAP003211-AGAP003212|intergenic_region|AGAP003211-AGAP003212|||n.33967656T>C||||||
2R	33967658	G	T	0	28			97	51	ANN=T|intergenic_region|MODIFIER|AGAP003211-Adrenodoxin|AGAP003211-AGAP003212|intergenic_region|AGAP003211-AGAP003212|||n.33967658G>T||||||
2R	33967661	T	C	0	28			97	51	ANN=C|intergenic_region|MODIFIER|AGAP003211-Adrenodoxin|AGAP003211-AGAP003212|intergenic_region|AGAP003211-AGAP003212|||n.33967661T>C||||||
2R	33967788	A	G	0	28			79	69	ANN=G|intergenic_region|MODIFIER|AGAP003211-Adrenodoxin|AGAP003211-AGAP003212|intergenic_region|AGAP003211-AGAP003212|||n.33967788A>G||||||
2R	33967815	A	T	0	28			137	11	ANN=T|intergenic_region|MODIFIER|AGAP003211-Adrenodoxin|AGAP003211-AGAP003212|intergenic_region|AGAP003211-AGAP003212|||n.33967815A>T||||||
2R	33967850	G	A	0	28			70	78	ANN=A|intergenic_region|MODIFIER|AGAP003211-Adrenodoxin|AGAP003211-AGAP003212|intergenic_region|AGAP003211-AGAP003212|||n.33967850G>A||||||
2R	33968157	T	C	0	28			1	147	ANN=C|intergenic_region|MODIFIER|AGAP003211-Adrenodoxin|AGAP003211-AGAP003212|intergenic_region|AGAP003211-AGAP003212|||n.33968157T>C||||||
2R	33968184	A	T	0	28			0	148	ANN=T|intergenic_region|MODIFIER|AGAP003211-Adrenodoxin|AGAP003211-AGAP003212|intergenic_region|AGAP003211-AGAP003212|||n.33968184A>T||||||
2R	33968292	A	G	0	28			52	96	ANN=G|intergenic_region|MODIFIER|AGAP003211-Adrenodoxin|AGAP003211-AGAP003212|intergenic_region|AGAP003211-AGAP003212|||n.33968292A>G||||||
2R	33968936	G	A	0	28			143	5	ANN=A|intergenic_region|MODIFIER|AGAP003211-Adrenodoxin|AGAP003211-AGAP003212|intergenic_region|AGAP003211-AGAP003212|||n.33968936G>A||||||
2R	33968998	C	A	0	28			143	5	ANN=A|intergenic_region|MODIFIER|AGAP003211-Adrenodoxin|AGAP003211-AGAP003212|intergenic_region|AGAP003211-AGAP003212|||n.33968998C>A||||||
2R	33969016	C	T	0	28			143	5	ANN=T|intergenic_region|MODIFIER|AGAP003211-Adrenodoxin|AGAP003211-AGAP003212|intergenic_region|AGAP003211-AGAP003212|||n.33969016C>T||||||
2R	33969055	C	T	0	28			20	128	ANN=T|intergenic_region|MODIFIER|AGAP003211-Adrenodoxin|AGAP003211-AGAP003212|intergenic_region|AGAP003211-AGAP003212|||n.33969055C>T||||||
2R	33969372	G	A	0	28			89	59	ANN=A|intergenic_region|MODIFIER|AGAP003211-Adrenodoxin|AGAP003211-AGAP003212|intergenic_region|AGAP003211-AGAP003212|||n.33969372G>A||||||
2R	33969454	G	A	0	28			143	5	ANN=A|intergenic_region|MODIFIER|AGAP003211-Adrenodoxin|AGAP003211-AGAP003212|intergenic_region|AGAP003211-AGAP003212|||n.33969454G>A||||||
2R	33969490	A	G	0	28			6	142	ANN=G|intergenic_region|MODIFIER|AGAP003211-Adrenodoxin|AGAP003211-AGAP003212|intergenic_region|AGAP003211-AGAP003212|||n.33969490A>G||||||
2R	33969539	A	T	0	28			143	5	ANN=T|intergenic_region|MODIFIER|AGAP003211-Adrenodoxin|AGAP003211-AGAP003212|intergenic_region|AGAP003211-AGAP003212|||n.33969539A>T||||||
2R	33969542	A	T	0	28			3	145	ANN=T|intergenic_region|MODIFIER|AGAP003211-Adrenodoxin|AGAP003211-AGAP003212|intergenic_region|AGAP003211-AGAP003212|||n.33969542A>T||||||
2R	33969868	A	T	0	28			148	0	ANN=T|intergenic_region|MODIFIER|AGAP003211-Adrenodoxin|AGAP003211-AGAP003212|intergenic_region|AGAP003211-AGAP003212|||n.33969868A>T||||||
2R	33969903	A	G	0	28			36	112	ANN=G|intergenic_region|MODIFIER|AGAP003211-Adrenodoxin|AGAP003211-AGAP003212|intergenic_region|AGAP003211-AGAP003212|||n.33969903A>G||||||
2R	33970003	A	C	0	28			109	39	ANN=C|intergenic_region|MODIFIER|AGAP003211-Adrenodoxin|AGAP003211-AGAP003212|intergenic_region|AGAP003211-AGAP003212|||n.33970003A>C||||||
2R	33970030	A	G	0	28			3	145	ANN=G|intergenic_region|MODIFIER|AGAP003211-Adrenodoxin|AGAP003211-AGAP003212|intergenic_region|AGAP003211-AGAP003212|||n.33970030A>G||||||
2R	33970174	G	A	0	28			0	148	ANN=A|intergenic_region|MODIFIER|AGAP003211-Adrenodoxin|AGAP003211-AGAP003212|intergenic_region|AGAP003211-AGAP003212|||n.33970174G>A||||||
2R	33970450	A	G	0	28			0	148	ANN=G|intergenic_region|MODIFIER|AGAP003211-Adrenodoxin|AGAP003211-AGAP003212|intergenic_region|AGAP003211-AGAP003212|||n.33970450A>G||||||
2R	33970590	A	G	0	28			0	148	ANN=G|intergenic_region|MODIFIER|AGAP003211-Adrenodoxin|AGAP003211-AGAP003212|intergenic_region|AGAP003211-AGAP003212|||n.33970590A>G||||||
2R	33970954	A	C	0	28			67	81	ANN=C|intergenic_region|MODIFIER|AGAP003211-Adrenodoxin|AGAP003211-AGAP003212|intergenic_region|AGAP003211-AGAP003212|||n.33970954A>C||||||
2R	33970964	G	A	0	28			68	80	ANN=A|intergenic_region|MODIFIER|AGAP003211-Adrenodoxin|AGAP003211-AGAP003212|intergenic_region|AGAP003211-AGAP003212|||n.33970964G>A||||||
2R	33971369	T	A	0	28			74	74	ANN=A|intergenic_region|MODIFIER|AGAP003211-Adrenodoxin|AGAP003211-AGAP003212|intergenic_region|AGAP003211-AGAP003212|||n.33971369T>A||||||
2R	33971430	G	A	0	28			148	0	ANN=A|intergenic_region|MODIFIER|AGAP003211-Adrenodoxin|AGAP003211-AGAP003212|intergenic_region|AGAP003211-AGAP003212|||n.33971430G>A||||||
2R	33971441	C	T	0	28			20	128	ANN=T|intergenic_region|MODIFIER|AGAP003211-Adrenodoxin|AGAP003211-AGAP003212|intergenic_region|AGAP003211-AGAP003212|||n.33971441C>T||||||
2R	33971459	A	G	0	28			20	128	ANN=G|intergenic_region|MODIFIER|AGAP003211-Adrenodoxin|AGAP003211-AGAP003212|intergenic_region|AGAP003211-AGAP003212|||n.33971459A>G||||||
2R	33971473	C	T	0	28			148	0	ANN=T|intergenic_region|MODIFIER|AGAP003211-Adrenodoxin|AGAP003211-AGAP003212|intergenic_region|AGAP003211-AGAP003212|||n.33971473C>T||||||
2R	33971475	T	G	0	28			148	0	ANN=G|intergenic_region|MODIFIER|AGAP003211-Adrenodoxin|AGAP003211-AGAP003212|intergenic_region|AGAP003211-AGAP003212|||n.33971475T>G||||||
2R	33971482	C	T	0	28			148	0	ANN=T|intergenic_region|MODIFIER|AGAP003211-Adrenodoxin|AGAP003211-AGAP003212|intergenic_region|AGAP003211-AGAP003212|||n.33971482C>T||||||
2R	33971532	A	T	0	28			78	70	ANN=T|intergenic_region|MODIFIER|AGAP003211-Adrenodoxin|AGAP003211-AGAP003212|intergenic_region|AGAP003211-AGAP003212|||n.33971532A>T||||||
2R	33971535	A	T	0	28			78	70	ANN=T|intergenic_region|MODIFIER|AGAP003211-Adrenodoxin|AGAP003211-AGAP003212|intergenic_region|AGAP003211-AGAP003212|||n.33971535A>T||||||
2R	33971560	A	C	0	28			0	148	ANN=C|intergenic_region|MODIFIER|AGAP003211-Adrenodoxin|AGAP003211-AGAP003212|intergenic_region|AGAP003211-AGAP003212|||n.33971560A>C||||||
2R	33971646	A	G	0	28			69	79	ANN=G|intergenic_region|MODIFIER|AGAP003211-Adrenodoxin|AGAP003211-AGAP003212|intergenic_region|AGAP003211-AGAP003212|||n.33971646A>G||||||
2R	33971647	C	T	0	28			148	0	ANN=T|intergenic_region|MODIFIER|AGAP003211-Adrenodoxin|AGAP003211-AGAP003212|intergenic_region|AGAP003211-AGAP003212|||n.33971647C>T||||||
2R	33971650	A	T	0	28			23	125	ANN=T|intergenic_region|MODIFIER|AGAP003211-Adrenodoxin|AGAP003211-AGAP003212|intergenic_region|AGAP003211-AGAP003212|||n.33971650A>T||||||
2R	33971668	G	T	0	28			23	125	ANN=T|intergenic_region|MODIFIER|AGAP003211-Adrenodoxin|AGAP003211-AGAP003212|intergenic_region|AGAP003211-AGAP003212|||n.33971668G>T||||||
2R	33971737	G	A	0	28			133	15	ANN=A|intergenic_region|MODIFIER|AGAP003211-Adrenodoxin|AGAP003211-AGAP003212|intergenic_region|AGAP003211-AGAP003212|||n.33971737G>A||||||
2R	33971746	A	C	0	28			38	110	ANN=C|intergenic_region|MODIFIER|AGAP003211-Adrenodoxin|AGAP003211-AGAP003212|intergenic_region|AGAP003211-AGAP003212|||n.33971746A>C||||||
2R	33971786	T	C	0	28			130	18	ANN=C|intergenic_region|MODIFIER|AGAP003211-Adrenodoxin|AGAP003211-AGAP003212|intergenic_region|AGAP003211-AGAP003212|||n.33971786T>C||||||
2R	33971809	G	A	0	28			25	123	ANN=A|intergenic_region|MODIFIER|AGAP003211-Adrenodoxin|AGAP003211-AGAP003212|intergenic_region|AGAP003211-AGAP003212|||n.33971809G>A||||||
2R	33971815	G	A	0	28			142	6	ANN=A|intergenic_region|MODIFIER|AGAP003211-Adrenodoxin|AGAP003211-AGAP003212|intergenic_region|AGAP003211-AGAP003212|||n.33971815G>A||||||
2R	33971831	A	T	0	28			148	0	ANN=T|intergenic_region|MODIFIER|AGAP003211-Adrenodoxin|AGAP003211-AGAP003212|intergenic_region|AGAP003211-AGAP003212|||n.33971831A>T||||||
2R	33972044	A	T	0	28			143	5	ANN=T|intergenic_region|MODIFIER|AGAP003211-Adrenodoxin|AGAP003211-AGAP003212|intergenic_region|AGAP003211-AGAP003212|||n.33972044A>T||||||
2R	33972163	T	C	0	28			46	102	ANN=C|intergenic_region|MODIFIER|AGAP003211-Adrenodoxin|AGAP003211-AGAP003212|intergenic_region|AGAP003211-AGAP003212|||n.33972163T>C||||||
2R	33972175	A	G	0	28			0	148	ANN=G|intergenic_region|MODIFIER|AGAP003211-Adrenodoxin|AGAP003211-AGAP003212|intergenic_region|AGAP003211-AGAP003212|||n.33972175A>G||||||
2R	33972502	A	G	0	28			1	147	ANN=G|intergenic_region|MODIFIER|AGAP003211-Adrenodoxin|AGAP003211-AGAP003212|intergenic_region|AGAP003211-AGAP003212|||n.33972502A>G||||||
2R	33972546	A	T	0	28			1	147	ANN=T|intergenic_region|MODIFIER|AGAP003211-Adrenodoxin|AGAP003211-AGAP003212|intergenic_region|AGAP003211-AGAP003212|||n.33972546A>T||||||
2R	33972703	A	G	0	28			146	2	ANN=G|intergenic_region|MODIFIER|AGAP003211-Adrenodoxin|AGAP003211-AGAP003212|intergenic_region|AGAP003211-AGAP003212|||n.33972703A>G||||||
2R	33972707	T	A	0	28			146	2	ANN=A|intergenic_region|MODIFIER|AGAP003211-Adrenodoxin|AGAP003211-AGAP003212|intergenic_region|AGAP003211-AGAP003212|||n.33972707T>A||||||
2R	33972719	G	A	0	28			107	41	ANN=A|intergenic_region|MODIFIER|AGAP003211-Adrenodoxin|AGAP003211-AGAP003212|intergenic_region|AGAP003211-AGAP003212|||n.33972719G>A||||||
2R	33972826	A	G	0	28			0	148	ANN=G|intergenic_region|MODIFIER|AGAP003211-Adrenodoxin|AGAP003211-AGAP003212|intergenic_region|AGAP003211-AGAP003212|||n.33972826A>G||||||
2R	33972934	T	G	0	28			147	1	ANN=G|intergenic_region|MODIFIER|AGAP003211-Adrenodoxin|AGAP003211-AGAP003212|intergenic_region|AGAP003211-AGAP003212|||n.33972934T>G||||||
2R	33973043	T	C	0	28			2	146	ANN=C|intergenic_region|MODIFIER|AGAP003211-Adrenodoxin|AGAP003211-AGAP003212|intergenic_region|AGAP003211-AGAP003212|||n.33973043T>C||||||
2R	33973171	G	A	0	28			0	148	ANN=A|intergenic_region|MODIFIER|AGAP003211-Adrenodoxin|AGAP003211-AGAP003212|intergenic_region|AGAP003211-AGAP003212|||n.33973171G>A||||||
2R	33973283	C	T	0	28			0	148	ANN=T|intergenic_region|MODIFIER|AGAP003211-Adrenodoxin|AGAP003211-AGAP003212|intergenic_region|AGAP003211-AGAP003212|||n.33973283C>T||||||
2R	33973818	C	T	0	28			148	0	ANN=T|intergenic_region|MODIFIER|AGAP003211-Adrenodoxin|AGAP003211-AGAP003212|intergenic_region|AGAP003211-AGAP003212|||n.33973818C>T||||||
2R	33973887	T	A	27	1			66	82	ANN=A|intergenic_region|MODIFIER|AGAP003211-Adrenodoxin|AGAP003211-AGAP003212|intergenic_region|AGAP003211-AGAP003212|||n.33973887T>A||||||
2R	33973901	A	G	27	1			88	60	ANN=G|intergenic_region|MODIFIER|AGAP003211-Adrenodoxin|AGAP003211-AGAP003212|intergenic_region|AGAP003211-AGAP003212|||n.33973901A>G||||||
2R	33974202	G	A	1	27			148	0	ANN=A|intergenic_region|MODIFIER|AGAP003211-Adrenodoxin|AGAP003211-AGAP003212|intergenic_region|AGAP003211-AGAP003212|||n.33974202G>A||||||
2R	33974229	A	T	0	28			148	0	ANN=T|intergenic_region|MODIFIER|AGAP003211-Adrenodoxin|AGAP003211-AGAP003212|intergenic_region|AGAP003211-AGAP003212|||n.33974229A>T||||||
2R	33974335	T	C	0	28			48	100	ANN=C|intergenic_region|MODIFIER|AGAP003211-Adrenodoxin|AGAP003211-AGAP003212|intergenic_region|AGAP003211-AGAP003212|||n.33974335T>C||||||
2R	33974346	C	T	0	28			94	54	ANN=T|intergenic_region|MODIFIER|AGAP003211-Adrenodoxin|AGAP003211-AGAP003212|intergenic_region|AGAP003211-AGAP003212|||n.33974346C>T||||||
2R	33974354	T	C	0	28			31	117	ANN=C|intergenic_region|MODIFIER|AGAP003211-Adrenodoxin|AGAP003211-AGAP003212|intergenic_region|AGAP003211-AGAP003212|||n.33974354T>C||||||
2R	33974630	A	T	0	28			148	0	ANN=T|intergenic_region|MODIFIER|AGAP003211-Adrenodoxin|AGAP003211-AGAP003212|intergenic_region|AGAP003211-AGAP003212|||n.33974630A>T||||||
2R	33974672	A	C	0	28			12	136	ANN=C|intergenic_region|MODIFIER|AGAP003211-Adrenodoxin|AGAP003211-AGAP003212|intergenic_region|AGAP003211-AGAP003212|||n.33974672A>C||||||
2R	33974809	T	C	0	28			64	84	ANN=C|intergenic_region|MODIFIER|AGAP003211-Adrenodoxin|AGAP003211-AGAP003212|intergenic_region|AGAP003211-AGAP003212|||n.33974809T>C||||||
2R	33974917	C	T	0	28			144	4	ANN=T|intergenic_region|MODIFIER|AGAP003211-Adrenodoxin|AGAP003211-AGAP003212|intergenic_region|AGAP003211-AGAP003212|||n.33974917C>T||||||
2R	33975089	A	T	0	28			56	92	ANN=T|intergenic_region|MODIFIER|AGAP003211-Adrenodoxin|AGAP003211-AGAP003212|intergenic_region|AGAP003211-AGAP003212|||n.33975089A>T||||||
2R	33975096	A	C	0	28			124	24	ANN=C|intergenic_region|MODIFIER|AGAP003211-Adrenodoxin|AGAP003211-AGAP003212|intergenic_region|AGAP003211-AGAP003212|||n.33975096A>C||||||
2R	33975279	G	T	1	27			73	75	ANN=T|intergenic_region|MODIFIER|AGAP003211-Adrenodoxin|AGAP003211-AGAP003212|intergenic_region|AGAP003211-AGAP003212|||n.33975279G>T||||||
2R	33975331	A	G	0	28			1	147	ANN=G|intergenic_region|MODIFIER|AGAP003211-Adrenodoxin|AGAP003211-AGAP003212|intergenic_region|AGAP003211-AGAP003212|||n.33975331A>G||||||
2R	33975460	G	A	0	28			148	0	ANN=A|intergenic_region|MODIFIER|AGAP003211-Adrenodoxin|AGAP003211-AGAP003212|intergenic_region|AGAP003211-AGAP003212|||n.33975460G>A||||||
2R	33976589	T	G	25	3			143	5	ANN=G|intergenic_region|MODIFIER|AGAP003211-Adrenodoxin|AGAP003211-AGAP003212|intergenic_region|AGAP003211-AGAP003212|||n.33976589T>G||||||
2R	33976819	T	C	0	28			0	148	ANN=C|intergenic_region|MODIFIER|AGAP003211-Adrenodoxin|AGAP003211-AGAP003212|intergenic_region|AGAP003211-AGAP003212|||n.33976819T>C||||||
2R	33976952	G	T	0	28			0	148	ANN=T|intergenic_region|MODIFIER|AGAP003211-Adrenodoxin|AGAP003211-AGAP003212|intergenic_region|AGAP003211-AGAP003212|||n.33976952G>T||||||
2R	33977058	G	A	0	28			148	0	ANN=A|intergenic_region|MODIFIER|AGAP003211-Adrenodoxin|AGAP003211-AGAP003212|intergenic_region|AGAP003211-AGAP003212|||n.33977058G>A||||||
2R	33977078	A	C	0	28			101	47	ANN=C|intergenic_region|MODIFIER|AGAP003211-Adrenodoxin|AGAP003211-AGAP003212|intergenic_region|AGAP003211-AGAP003212|||n.33977078A>C||||||
2R	33977082	T	A	0	28			110	38	ANN=A|intergenic_region|MODIFIER|AGAP003211-Adrenodoxin|AGAP003211-AGAP003212|intergenic_region|AGAP003211-AGAP003212|||n.33977082T>A||||||
2R	33977102	T	C	0	28			0	148	ANN=C|intergenic_region|MODIFIER|AGAP003211-Adrenodoxin|AGAP003211-AGAP003212|intergenic_region|AGAP003211-AGAP003212|||n.33977102T>C||||||
2R	33977205	C	T	0	28			0	148	ANN=T|intergenic_region|MODIFIER|AGAP003211-Adrenodoxin|AGAP003211-AGAP003212|intergenic_region|AGAP003211-AGAP003212|||n.33977205C>T||||||
2R	33977351	G	A	0	28			29	119	ANN=A|intergenic_region|MODIFIER|AGAP003211-Adrenodoxin|AGAP003211-AGAP003212|intergenic_region|AGAP003211-AGAP003212|||n.33977351G>A||||||
2R	33977534	G	A	0	28			148	0	ANN=A|intergenic_region|MODIFIER|AGAP003211-Adrenodoxin|AGAP003211-AGAP003212|intergenic_region|AGAP003211-AGAP003212|||n.33977534G>A||||||
2R	33977636	T	C	0	28			6	142	ANN=C|intergenic_region|MODIFIER|AGAP003211-Adrenodoxin|AGAP003211-AGAP003212|intergenic_region|AGAP003211-AGAP003212|||n.33977636T>C||||||
2R	33978233	A	G	0	28			25	123	ANN=G|intergenic_region|MODIFIER|AGAP003211-Adrenodoxin|AGAP003211-AGAP003212|intergenic_region|AGAP003211-AGAP003212|||n.33978233A>G||||||
2R	33978307	T	C	0	28			147	1	ANN=C|intergenic_region|MODIFIER|AGAP003211-Adrenodoxin|AGAP003211-AGAP003212|intergenic_region|AGAP003211-AGAP003212|||n.33978307T>C||||||
2R	33978687	T	C	0	28			29	119	ANN=C|intergenic_region|MODIFIER|AGAP003211-Adrenodoxin|AGAP003211-AGAP003212|intergenic_region|AGAP003211-AGAP003212|||n.33978687T>C||||||
2R	33978737	T	A	0	28			99	49	ANN=A|intergenic_region|MODIFIER|AGAP003211-Adrenodoxin|AGAP003211-AGAP003212|intergenic_region|AGAP003211-AGAP003212|||n.33978737T>A||||||
2R	33978738	A	T	0	28			1	147	ANN=T|intergenic_region|MODIFIER|AGAP003211-Adrenodoxin|AGAP003211-AGAP003212|intergenic_region|AGAP003211-AGAP003212|||n.33978738A>T||||||
2R	33978817	G	A	0	28			56	92	ANN=A|intergenic_region|MODIFIER|AGAP003211-Adrenodoxin|AGAP003211-AGAP003212|intergenic_region|AGAP003211-AGAP003212|||n.33978817G>A||||||
2R	33978989	T	C	0	28			106	42	ANN=C|intergenic_region|MODIFIER|AGAP003211-Adrenodoxin|AGAP003211-AGAP003212|intergenic_region|AGAP003211-AGAP003212|||n.33978989T>C||||||
2R	33979043	T	A	0	28			129	19	ANN=A|intergenic_region|MODIFIER|AGAP003211-Adrenodoxin|AGAP003211-AGAP003212|intergenic_region|AGAP003211-AGAP003212|||n.33979043T>A||||||
2R	33979046	G	A	0	28			129	19	ANN=A|intergenic_region|MODIFIER|AGAP003211-Adrenodoxin|AGAP003211-AGAP003212|intergenic_region|AGAP003211-AGAP003212|||n.33979046G>A||||||
2R	33979047	C	A	0	28			129	19	ANN=A|intergenic_region|MODIFIER|AGAP003211-Adrenodoxin|AGAP003211-AGAP003212|intergenic_region|AGAP003211-AGAP003212|||n.33979047C>A||||||
2R	33979306	G	A	0	28			147	1	ANN=A|intergenic_region|MODIFIER|AGAP003211-Adrenodoxin|AGAP003211-AGAP003212|intergenic_region|AGAP003211-AGAP003212|||n.33979306G>A||||||
2R	33979325	A	C	0	28			144	4	ANN=C|intergenic_region|MODIFIER|AGAP003211-Adrenodoxin|AGAP003211-AGAP003212|intergenic_region|AGAP003211-AGAP003212|||n.33979325A>C||||||
2R	33979349	C	T	0	28			144	4	ANN=T|intergenic_region|MODIFIER|AGAP003211-Adrenodoxin|AGAP003211-AGAP003212|intergenic_region|AGAP003211-AGAP003212|||n.33979349C>T||||||
2R	33979604	T	C	0	28			0	148	ANN=C|intergenic_region|MODIFIER|AGAP003211-Adrenodoxin|AGAP003211-AGAP003212|intergenic_region|AGAP003211-AGAP003212|||n.33979604T>C||||||
2R	33979792	A	G	0	28			55	93	ANN=G|intergenic_region|MODIFIER|AGAP003211-Adrenodoxin|AGAP003211-AGAP003212|intergenic_region|AGAP003211-AGAP003212|||n.33979792A>G||||||
2R	33979922	C	A	0	28			147	1	ANN=A|intergenic_region|MODIFIER|AGAP003211-Adrenodoxin|AGAP003211-AGAP003212|intergenic_region|AGAP003211-AGAP003212|||n.33979922C>A||||||
2R	33980164	G	A	1	27			147	1	ANN=A|intergenic_region|MODIFIER|AGAP003211-Adrenodoxin|AGAP003211-AGAP003212|intergenic_region|AGAP003211-AGAP003212|||n.33980164G>A||||||
2R	33980179	T	C	0	28			41	107	ANN=C|intergenic_region|MODIFIER|AGAP003211-Adrenodoxin|AGAP003211-AGAP003212|intergenic_region|AGAP003211-AGAP003212|||n.33980179T>C||||||
2R	33980342	T	C	0	28			123	25	ANN=C|intergenic_region|MODIFIER|AGAP003211-Adrenodoxin|AGAP003211-AGAP003212|intergenic_region|AGAP003211-AGAP003212|||n.33980342T>C||||||
2R	33980478	T	G	1	27			147	1	ANN=G|intergenic_region|MODIFIER|AGAP003211-Adrenodoxin|AGAP003211-AGAP003212|intergenic_region|AGAP003211-AGAP003212|||n.33980478T>G||||||
2R	33980489	G	A	1	27			134	14	ANN=A|intergenic_region|MODIFIER|AGAP003211-Adrenodoxin|AGAP003211-AGAP003212|intergenic_region|AGAP003211-AGAP003212|||n.33980489G>A||||||
2R	33980493	G	A	0	28			17	131	ANN=A|intergenic_region|MODIFIER|AGAP003211-Adrenodoxin|AGAP003211-AGAP003212|intergenic_region|AGAP003211-AGAP003212|||n.33980493G>A||||||
2R	33980586	A	T	1	27			142	6	ANN=T|intergenic_region|MODIFIER|AGAP003211-Adrenodoxin|AGAP003211-AGAP003212|intergenic_region|AGAP003211-AGAP003212|||n.33980586A>T||||||
2R	33980664	A	G	0	28			29	119	ANN=G|intergenic_region|MODIFIER|AGAP003211-Adrenodoxin|AGAP003211-AGAP003212|intergenic_region|AGAP003211-AGAP003212|||n.33980664A>G||||||
2R	33980692	T	C	0	28			23	125	ANN=C|intergenic_region|MODIFIER|AGAP003211-Adrenodoxin|AGAP003211-AGAP003212|intergenic_region|AGAP003211-AGAP003212|||n.33980692T>C||||||
2R	33980729	G	A	0	28			141	7	ANN=A|intergenic_region|MODIFIER|AGAP003211-Adrenodoxin|AGAP003211-AGAP003212|intergenic_region|AGAP003211-AGAP003212|||n.33980729G>A||||||
2R	33981780	T	A	1	27			113	35	ANN=A|intergenic_region|MODIFIER|AGAP003211-Adrenodoxin|AGAP003211-AGAP003212|intergenic_region|AGAP003211-AGAP003212|||n.33981780T>A||||||
2R	33981790	A	T	0	28			3	145	ANN=T|intergenic_region|MODIFIER|AGAP003211-Adrenodoxin|AGAP003211-AGAP003212|intergenic_region|AGAP003211-AGAP003212|||n.33981790A>T||||||
2R	33981809	C	T	0	28			36	112	ANN=T|intergenic_region|MODIFIER|AGAP003211-Adrenodoxin|AGAP003211-AGAP003212|intergenic_region|AGAP003211-AGAP003212|||n.33981809C>T||||||
2R	33981844	G	A	0	28			88	60	ANN=A|intergenic_region|MODIFIER|AGAP003211-Adrenodoxin|AGAP003211-AGAP003212|intergenic_region|AGAP003211-AGAP003212|||n.33981844G>A||||||
2R	33981935	G	C	0	28			0	148	ANN=C|intergenic_region|MODIFIER|AGAP003211-Adrenodoxin|AGAP003211-AGAP003212|intergenic_region|AGAP003211-AGAP003212|||n.33981935G>C||||||
3L	3059927	T	C	51	0	0	22	102	1	ANN=C|intron_variant|MODIFIER|AGAP010422|AGAP010422|transcript|AGAP010422-RA|protein_coding|2/8|c.88+3651T>C||||||
3L	3060041	T	G	51	0	17	5	103	0	ANN=G|intron_variant|MODIFIER|AGAP010422|AGAP010422|transcript|AGAP010422-RA|protein_coding|2/8|c.88+3765T>G||||||
3L	3060176	C	T	51	0	0	22	7	96	ANN=T|intron_variant|MODIFIER|AGAP010422|AGAP010422|transcript|AGAP010422-RA|protein_coding|2/8|c.88+3900C>T||||||
3L	3060394	A	G	0	51	0	22	36	67	ANN=G|intron_variant|MODIFIER|AGAP010422|AGAP010422|transcript|AGAP010422-RA|protein_coding|2/8|c.88+4118A>G||||||
3L	3060529	G	T	0	51	22	0	97	6	ANN=T|intron_variant|MODIFIER|AGAP010422|AGAP010422|transcript|AGAP010422-RA|protein_coding|2/8|c.88+4253G>T||||||
3L	3060861	T	A	51	0	20	2	103	0	ANN=A|intron_variant|MODIFIER|AGAP010422|AGAP010422|transcript|AGAP010422-RA|protein_coding|2/8|c.88+4585T>A||||||
3L	3061052	G	T	50	1	22	0	103	0	ANN=T|intron_variant|MODIFIER|AGAP010422|AGAP010422|transcript|AGAP010422-RA|protein_coding|2/8|c.88+4776G>T||||||
3L	3061105	G	A	0	51	0	22	42	61	ANN=A|intron_variant|MODIFIER|AGAP010422|AGAP010422|transcript|AGAP010422-RA|protein_coding|2/8|c.88+4829G>A||||||
3L	3061324	G	C	50	1	22	0	92	11	ANN=C|intron_variant|MODIFIER|AGAP010422|AGAP010422|transcript|AGAP010422-RA|protein_coding|2/8|c.88+5048G>C||||||
3L	3061373	C	T	50	1	22	0	103	0	ANN=T|intron_variant|MODIFIER|AGAP010422|AGAP010422|transcript|AGAP010422-RA|protein_coding|2/8|c.88+5097C>T||||||
3L	3061757	A	G	51	0	21	1	103	0	ANN=G|intron_variant|MODIFIER|AGAP010422|AGAP010422|transcript|AGAP010422-RA|protein_coding|2/8|c.88+5481A>G||||||
3L	3061913	A	C	51	0	0	22	103	0	ANN=C|intron_variant|MODIFIER|AGAP010422|AGAP010422|transcript|AGAP010422-RA|protein_coding|2/8|c.88+5637A>C||||||
3L	3061959	G	T	51	0	21	1	103	0	ANN=T|intron_variant|MODIFIER|AGAP010422|AGAP010422|transcript|AGAP010422-RA|protein_coding|2/8|c.88+5683G>T||||||
3L	3062076	A	G	0	51	0	22	1	102	ANN=G|intron_variant|MODIFIER|AGAP010422|AGAP010422|transcript|AGAP010422-RA|protein_coding|2/8|c.88+5800A>G||||||
3L	3062172	T	A	0	51	0	22	23	80	ANN=A|intron_variant|MODIFIER|AGAP010422|AGAP010422|transcript|AGAP010422-RA|protein_coding|2/8|c.88+5896T>A||||||
3L	3062207	A	T	51	0	20	2	103	0	ANN=T|intron_variant|MODIFIER|AGAP010422|AGAP010422|transcript|AGAP010422-RA|protein_coding|2/8|c.88+5931A>T||||||
3L	3062258	C	G	18	33	22	0	103	0	ANN=G|intron_variant|MODIFIER|AGAP010422|AGAP010422|transcript|AGAP010422-RA|protein_coding|2/8|c.88+5982C>G||||||
3L	3062531	C	G	0	51	22	0	103	0	ANN=G|intron_variant|MODIFIER|AGAP010422|AGAP010422|transcript|AGAP010422-RA|protein_coding|2/8|c.89-6121C>G||||||
3L	3062642	A	C	50	1	22	0	103	0	ANN=C|intron_variant|MODIFIER|AGAP010422|AGAP010422|transcript|AGAP010422-RA|protein_coding|2/8|c.89-6010A>C||||||
3L	3062926	A	G	50	1	22	0	103	0	ANN=G|intron_variant|MODIFIER|AGAP010422|AGAP010422|transcript|AGAP010422-RA|protein_coding|2/8|c.89-5726A>G||||||
3L	3063246	A	T	33	18	22	0	103	0	ANN=T|intron_variant|MODIFIER|AGAP010422|AGAP010422|transcript|AGAP010422-RA|protein_coding|2/8|c.89-5406A>T||||||
3L	3063989	C	T	0	51	0	22	94	9	ANN=T|intron_variant|MODIFIER|AGAP010422|AGAP010422|transcript|AGAP010422-RA|protein_coding|2/8|c.89-4663C>T||||||
3L	3064006	G	A	51	0	0	22	94	9	ANN=A|intron_variant|MODIFIER|AGAP010422|AGAP010422|transcript|AGAP010422-RA|protein_coding|2/8|c.89-4646G>A||||||
3L	3064008	T	G	51	0	17	5	103	0	ANN=G|intron_variant|MODIFIER|AGAP010422|AGAP010422|transcript|AGAP010422-RA|protein_coding|2/8|c.89-4644T>G||||||
3L	3064073	T	G	51	0	0	22	34	69	ANN=G|intron_variant|MODIFIER|AGAP010422|AGAP010422|transcript|AGAP010422-RA|protein_coding|2/8|c.89-4579T>G||||||
3L	3064075	A	T	51	0	0	22	94	9	ANN=T|intron_variant|MODIFIER|AGAP010422|AGAP010422|transcript|AGAP010422-RA|protein_coding|2/8|c.89-4577A>T||||||
3L	3064099	C	T	51	0	0	22	37	66	ANN=T|intron_variant|MODIFIER|AGAP010422|AGAP010422|transcript|AGAP010422-RA|protein_coding|2/8|c.89-4553C>T||||||
3L	3064749	G	A	0	51	22	0	103	0	ANN=A|intron_variant|MODIFIER|AGAP010422|AGAP010422|transcript|AGAP010422-RA|protein_coding|2/8|c.89-3903G>A||||||
3L	3064948	C	G	50	1	22	0	43	60	ANN=G|intron_variant|MODIFIER|AGAP010422|AGAP010422|transcript|AGAP010422-RA|protein_coding|2/8|c.89-3704C>G||||||
3L	3064999	T	C	51	0	0	22	103	0	ANN=C|intron_variant|MODIFIER|AGAP010422|AGAP010422|transcript|AGAP010422-RA|protein_coding|2/8|c.89-3653T>C||||||
3L	3065101	T	A	0	51	22	0	102	1	ANN=A|intron_variant|MODIFIER|AGAP010422|AGAP010422|transcript|AGAP010422-RA|protein_coding|2/8|c.89-3551T>A||||||
3L	3065125	C	G	0	51	0	22	1	102	ANN=G|intron_variant|MODIFIER|AGAP010422|AGAP010422|transcript|AGAP010422-RA|protein_coding|2/8|c.89-3527C>G||||||
3L	3065371	C	A	0	51	0	22	19	84	ANN=A|intron_variant|MODIFIER|AGAP010422|AGAP010422|transcript|AGAP010422-RA|protein_coding|2/8|c.89-3281C>A||||||
3L	3065561	T	A	51	0	20	2	103	0	ANN=A|intron_variant|MODIFIER|AGAP010422|AGAP010422|transcript|AGAP010422-RA|protein_coding|2/8|c.89-3091T>A||||||
3L	3065798	G	T	0	51	22	0	43	60	ANN=T|intron_variant|MODIFIER|AGAP010422|AGAP010422|transcript|AGAP010422-RA|protein_coding|2/8|c.89-2854G>T||||||
3L	3065862	T	C	0	51	22	0	43	60	ANN=C|intron_variant|MODIFIER|AGAP010422|AGAP010422|transcript|AGAP010422-RA|protein_coding|2/8|c.89-2790T>C||||||
3L	3065900	G	A	0	51	22	0	40	63	ANN=A|intron_variant|MODIFIER|AGAP010422|AGAP010422|transcript|AGAP010422-RA|protein_coding|2/8|c.89-2752G>A||||||
3L	3066065	G	A	0	51	22	0	43	60	ANN=A|intron_variant|MODIFIER|AGAP010422|AGAP010422|transcript|AGAP010422-RA|protein_coding|2/8|c.89-2587G>A||||||
3L	3066140	T	G	0	51	22	0	45	58	ANN=G|intron_variant|MODIFIER|AGAP010422|AGAP010422|transcript|AGAP010422-RA|protein_coding|2/8|c.89-2512T>G||||||
3L	3066158	C	A	0	51	22	0	78	25	ANN=A|intron_variant|MODIFIER|AGAP010422|AGAP010422|transcript|AGAP010422-RA|protein_coding|2/8|c.89-2494C>A||||||
3L	3066193	A	C	0	51	22	0	45	58	ANN=C|intron_variant|MODIFIER|AGAP010422|AGAP010422|transcript|AGAP010422-RA|protein_coding|2/8|c.89-2459A>C||||||
3L	3066446	T	C	0	51	22	0	45	58	ANN=C|intron_variant|MODIFIER|AGAP010422|AGAP010422|transcript|AGAP010422-RA|protein_coding|2/8|c.89-2206T>C||||||
3L	3066476	A	T	0	51	22	0	45	58	ANN=T|intron_variant|MODIFIER|AGAP010422|AGAP010422|transcript|AGAP010422-RA|protein_coding|2/8|c.89-2176A>T||||||
3L	3066477	C	G	0	51	0	22	19	84	ANN=G|intron_variant|MODIFIER|AGAP010422|AGAP010422|transcript|AGAP010422-RA|protein_coding|2/8|c.89-2175C>G||||||
3L	3066581	T	A	0	51	22	0	43	60	ANN=A|intron_variant|MODIFIER|AGAP010422|AGAP010422|transcript|AGAP010422-RA|protein_coding|2/8|c.89-2071T>A||||||
3L	3066690	G	A	50	1	22	0	103	0	ANN=A|intron_variant|MODIFIER|AGAP010422|AGAP010422|transcript|AGAP010422-RA|protein_coding|2/8|c.89-1962G>A||||||
3L	3066697	G	A	0	51	22	0	43	60	ANN=A|intron_variant|MODIFIER|AGAP010422|AGAP010422|transcript|AGAP010422-RA|protein_coding|2/8|c.89-1955G>A||||||
3L	3067350	A	C	0	51	22	0	43	60	ANN=C|intron_variant|MODIFIER|AGAP010422|AGAP010422|transcript|AGAP010422-RA|protein_coding|2/8|c.89-1302A>C||||||
3L	3067362	C	T	0	51	22	0	43	60	ANN=T|intron_variant|MODIFIER|AGAP010422|AGAP010422|transcript|AGAP010422-RA|protein_coding|2/8|c.89-1290C>T||||||
3L	3067409	A	C	0	51	22	0	43	60	ANN=C|intron_variant|MODIFIER|AGAP010422|AGAP010422|transcript|AGAP010422-RA|protein_coding|2/8|c.89-1243A>C||||||
3L	3067453	A	G	0	51	22	0	43	60	ANN=G|intron_variant|MODIFIER|AGAP010422|AGAP010422|transcript|AGAP010422-RA|protein_coding|2/8|c.89-1199A>G||||||
3L	3067532	C	T	0	51	22	0	43	60	ANN=T|intron_variant|MODIFIER|AGAP010422|AGAP010422|transcript|AGAP010422-RA|protein_coding|2/8|c.89-1120C>T||||||
3L	3067649	A	C	51	0	0	22	102	1	ANN=C|intron_variant|MODIFIER|AGAP010422|AGAP010422|transcript|AGAP010422-RA|protein_coding|2/8|c.89-1003A>C||||||
3L	3067709	A	G	0	51	0	22	14	89	ANN=G|intron_variant|MODIFIER|AGAP010422|AGAP010422|transcript|AGAP010422-RA|protein_coding|2/8|c.89-943A>G||||||
3L	3067752	T	C	0	51	0	22	14	89	ANN=C|intron_variant|MODIFIER|AGAP010422|AGAP010422|transcript|AGAP010422-RA|protein_coding|2/8|c.89-900T>C||||||
3L	3067798	C	T	51	0	0	22	73	30	ANN=T|intron_variant|MODIFIER|AGAP010422|AGAP010422|transcript|AGAP010422-RA|protein_coding|2/8|c.89-854C>T||||||
3L	3067872	G	A	0	51	22	0	101	2	ANN=A|intron_variant|MODIFIER|AGAP010422|AGAP010422|transcript|AGAP010422-RA|protein_coding|2/8|c.89-780G>A||||||
3L	3068027	G	A	0	51	22	0	103	0	ANN=A|intron_variant|MODIFIER|AGAP010422|AGAP010422|transcript|AGAP010422-RA|protein_coding|2/8|c.89-625G>A||||||
3L	3068071	C	T	50	1	22	0	103	0	ANN=T|intron_variant|MODIFIER|AGAP010422|AGAP010422|transcript|AGAP010422-RA|protein_coding|2/8|c.89-581C>T||||||
3L	3068094	G	C	0	51	22	0	100	3	ANN=C|intron_variant|MODIFIER|AGAP010422|AGAP010422|transcript|AGAP010422-RA|protein_coding|2/8|c.89-558G>C||||||
3L	3068095	C	G	0	51	22	0	100	3	ANN=G|intron_variant|MODIFIER|AGAP010422|AGAP010422|transcript|AGAP010422-RA|protein_coding|2/8|c.89-557C>G||||||
3L	3068171	A	G	0	51	0	22	25	78	ANN=G|intron_variant|MODIFIER|AGAP010422|AGAP010422|transcript|AGAP010422-RA|protein_coding|2/8|c.89-481A>G||||||
3L	3068225	A	T	50	1	22	0	103	0	ANN=T|intron_variant|MODIFIER|AGAP010422|AGAP010422|transcript|AGAP010422-RA|protein_coding|2/8|c.89-427A>T||||||
3L	3068370	A	T	0	51	0	22	22	81	ANN=T|intron_variant|MODIFIER|AGAP010422|AGAP010422|transcript|AGAP010422-RA|protein_coding|2/8|c.89-282A>T||||||
3L	3068399	A	C	51	0	17	5	103	0	ANN=C|intron_variant|MODIFIER|AGAP010422|AGAP010422|transcript|AGAP010422-RA|protein_coding|2/8|c.89-253A>C||||||
3L	3068421	A	G	0	51	0	22	22	81	ANN=G|intron_variant|MODIFIER|AGAP010422|AGAP010422|transcript|AGAP010422-RA|protein_coding|2/8|c.89-231A>G||||||
3L	3068454	G	A	0	51	22	0	43	60	ANN=A|intron_variant|MODIFIER|AGAP010422|AGAP010422|transcript|AGAP010422-RA|protein_coding|2/8|c.89-198G>A||||||
3L	3068492	A	G	0	51	22	0	43	60	ANN=G|intron_variant|MODIFIER|AGAP010422|AGAP010422|transcript|AGAP010422-RA|protein_coding|2/8|c.89-160A>G||||||
3L	3068515	G	T	0	51	22	0	43	60	ANN=T|intron_variant|MODIFIER|AGAP010422|AGAP010422|transcript|AGAP010422-RA|protein_coding|2/8|c.89-137G>T||||||
3L	3068535	G	A	50	1	22	0	103	0	ANN=A|intron_variant|MODIFIER|AGAP010422|AGAP010422|transcript|AGAP010422-RA|protein_coding|2/8|c.89-117G>A||||||
3L	3068576	T	C	33	18	22	0	103	0	ANN=C|intron_variant|MODIFIER|AGAP010422|AGAP010422|transcript|AGAP010422-RA|protein_coding|2/8|c.89-76T>C||||||
3L	3068633	A	G	0	51	22	0	71	32	ANN=G|intron_variant|MODIFIER|AGAP010422|AGAP010422|transcript|AGAP010422-RA|protein_coding|2/8|c.89-19A>G||||||
3L	3068639	C	A	51	0	0	22	85	18	ANN=A|intron_variant|MODIFIER|AGAP010422|AGAP010422|transcript|AGAP010422-RA|protein_coding|2/8|c.89-13C>A||||||
3L	3068660	A	G	0	51	0	22	19	84	ANN=G|missense_variant|MODERATE|AGAP010422|AGAP010422|transcript|AGAP010422-RA|protein_coding|3/9|c.97A>G|p.Thr33Ala|473/5206|97/1710|33/569||
3L	3068668	A	C	0	51	22	0	103	0	ANN=C|synonymous_variant|LOW|AGAP010422|AGAP010422|transcript|AGAP010422-RA|protein_coding|3/9|c.105A>C|p.Pro35Pro|481/5206|105/1710|35/569||
3L	3069177	T	C	0	51	0	22	25	78	ANN=C|synonymous_variant|LOW|AGAP010422|AGAP010422|transcript|AGAP010422-RA|protein_coding|4/9|c.504T>C|p.Tyr168Tyr|880/5206|504/1710|168/569||
3L	3069392	C	A	0	51	22	0	44	59	ANN=A|intron_variant|MODIFIER|AGAP010422|AGAP010422|transcript|AGAP010422-RA|protein_coding|4/8|c.606+113C>A||||||
3L	3069472	G	A	0	51	22	0	43	60	ANN=A|intron_variant|MODIFIER|AGAP010422|AGAP010422|transcript|AGAP010422-RA|protein_coding|4/8|c.607-63G>A||||||
3L	3069480	C	A	0	51	22	0	103	0	ANN=A|intron_variant|MODIFIER|AGAP010422|AGAP010422|transcript|AGAP010422-RA|protein_coding|4/8|c.607-55C>A||||||
3L	3069597	A	T	0	51	0	22	64	39	ANN=T|synonymous_variant|LOW|AGAP010422|AGAP010422|transcript|AGAP010422-RA|protein_coding|5/9|c.669A>T|p.Ala223Ala|1045/5206|669/1710|223/569||
3L	3069792	T	G	51	0	0	22	89	14	ANN=G|intron_variant|MODIFIER|AGAP010422|AGAP010422|transcript|AGAP010422-RA|protein_coding|5/8|c.757+107T>G||||||
3L	3069820	C	T	51	0	21	1	103	0	ANN=T|intron_variant|MODIFIER|AGAP010422|AGAP010422|transcript|AGAP010422-RA|protein_coding|5/8|c.757+135C>T||||||
3L	3069830	G	T	51	0	21	1	103	0	ANN=T|intron_variant|MODIFIER|AGAP010422|AGAP010422|transcript|AGAP010422-RA|protein_coding|5/8|c.757+145G>T||||||
3L	3069841	T	G	51	0	0	22	89	14	ANN=G|intron_variant|MODIFIER|AGAP010422|AGAP010422|transcript|AGAP010422-RA|protein_coding|5/8|c.757+156T>G||||||
3L	3069864	C	T	0	51	22	0	43	60	ANN=T|intron_variant|MODIFIER|AGAP010422|AGAP010422|transcript|AGAP010422-RA|protein_coding|5/8|c.757+179C>T||||||
3L	3069889	A	G	0	51	22	0	103	0	ANN=G|intron_variant|MODIFIER|AGAP010422|AGAP010422|transcript|AGAP010422-RA|protein_coding|5/8|c.757+204A>G||||||
3L	3069934	C	T	50	1	22	0	103	0	ANN=T|intron_variant|MODIFIER|AGAP010422|AGAP010422|transcript|AGAP010422-RA|protein_coding|5/8|c.757+249C>T||||||
3L	3070103	A	G	51	0	21	1	103	0	ANN=G|intron_variant|MODIFIER|AGAP010422|AGAP010422|transcript|AGAP010422-RA|protein_coding|5/8|c.757+418A>G||||||
3L	3070256	T	C	51	0	0	22	103	0	ANN=C|intron_variant|MODIFIER|AGAP010422|AGAP010422|transcript|AGAP010422-RA|protein_coding|5/8|c.758-460T>C||||||
3L	3070801	G	A	51	0	0	22	103	0	ANN=A|synonymous_variant|LOW|AGAP010422|AGAP010422|transcript|AGAP010422-RA|protein_coding|6/9|c.843G>A|p.Glu281Glu|1219/5206|843/1710|281/569||
3L	3071115	T	G	51	0	0	22	103	0	ANN=G|intron_variant|MODIFIER|AGAP010422|AGAP010422|transcript|AGAP010422-RA|protein_coding|6/8|c.912+245T>G||||||
3L	3071159	T	C	1	50	22	0	55	48	ANN=C|intron_variant|MODIFIER|AGAP010422|AGAP010422|transcript|AGAP010422-RA|protein_coding|6/8|c.912+289T>C||||||
3L	3071161	C	T	1	50	22	0	55	48	ANN=T|intron_variant|MODIFIER|AGAP010422|AGAP010422|transcript|AGAP010422-RA|protein_coding|6/8|c.912+291C>T||||||
3L	3071214	T	A	0	51	22	0	82	21	ANN=A|intron_variant|MODIFIER|AGAP010422|AGAP010422|transcript|AGAP010422-RA|protein_coding|6/8|c.912+344T>A||||||
3L	3071319	C	T	51	0	0	22	97	6	ANN=T|intron_variant|MODIFIER|AGAP010422|AGAP010422|transcript|AGAP010422-RA|protein_coding|6/8|c.912+449C>T||||||
3L	3071386	T	A	50	1	7	15	103	0	ANN=A|intron_variant|MODIFIER|AGAP010422|AGAP010422|transcript|AGAP010422-RA|protein_coding|6/8|c.912+516T>A||||||
3L	3072001	A	T	0	51	22	0	67	36	ANN=T|intron_variant|MODIFIER|AGAP010422|AGAP010422|transcript|AGAP010422-RA|protein_coding|6/8|c.913-501A>T||||||
3L	3072094	G	T	0	51	22	0	67	36	ANN=T|intron_variant|MODIFIER|AGAP010422|AGAP010422|transcript|AGAP010422-RA|protein_coding|6/8|c.913-408G>T||||||
3L	3072170	G	C	0	51	22	0	67	36	ANN=C|intron_variant|MODIFIER|AGAP010422|AGAP010422|transcript|AGAP010422-RA|protein_coding|6/8|c.913-332G>C||||||
3L	3072179	A	G	0	51	0	22	24	79	ANN=G|intron_variant|MODIFIER|AGAP010422|AGAP010422|transcript|AGAP010422-RA|protein_coding|6/8|c.913-323A>G||||||
3L	3072507	G	A	0	51	22	0	57	46	ANN=A|synonymous_variant|LOW|AGAP010422|AGAP010422|transcript|AGAP010422-RA|protein_coding|7/9|c.918G>A|p.Arg306Arg|1294/5206|918/1710|306/569||
3L	3072646	G	T	0	51	0	22	0	103	ANN=T|missense_variant&splice_region_variant|MODERATE|AGAP010422|AGAP010422|transcript|AGAP010422-RA|protein_coding|7/9|c.1057G>T|p.Ala353Ser|1433/5206|1057/1710|353/569||
3L	3072793	T	C	51	0	0	22	79	24	ANN=C|intron_variant|MODIFIER|AGAP010422|AGAP010422|transcript|AGAP010422-RA|protein_coding|7/8|c.1059+145T>C||||||
3L	3072875	T	G	0	51	0	22	33	70	ANN=G|intron_variant|MODIFIER|AGAP010422|AGAP010422|transcript|AGAP010422-RA|protein_coding|7/8|c.1060-104T>G||||||
3L	3073555	G	T	0	51	22	0	66	37	ANN=T|intron_variant|MODIFIER|AGAP010422|AGAP010422|transcript|AGAP010422-RA|protein_coding|8/8|c.1513+123G>T||||||
3L	3073581	T	A	0	51	22	0	67	36	ANN=A|intron_variant|MODIFIER|AGAP010422|AGAP010422|transcript|AGAP010422-RA|protein_coding|8/8|c.1513+149T>A||||||
3L	3073668	T	A	0	51	22	0	103	0	ANN=A|intron_variant|MODIFIER|AGAP010422|AGAP010422|transcript|AGAP010422-RA|protein_coding|8/8|c.1513+236T>A||||||
3L	3073725	C	T	0	51	0	22	27	76	ANN=T|intron_variant|MODIFIER|AGAP010422|AGAP010422|transcript|AGAP010422-RA|protein_coding|8/8|c.1514-282C>T||||||
3L	3073790	T	C	0	51	0	22	27	76	ANN=C|intron_variant|MODIFIER|AGAP010422|AGAP010422|transcript|AGAP010422-RA|protein_coding|8/8|c.1514-217T>C||||||
3L	3073877	A	C	0	51	22	0	103	0	ANN=C|intron_variant|MODIFIER|AGAP010422|AGAP010422|transcript|AGAP010422-RA|protein_coding|8/8|c.1514-130A>C||||||
3L	3073906	C	T	51	0	0	22	63	40	ANN=T|intron_variant|MODIFIER|AGAP010422|AGAP010422|transcript|AGAP010422-RA|protein_coding|8/8|c.1514-101C>T||||||
3L	3073995	T	C	0	51	0	22	27	76	ANN=C|intron_variant|MODIFIER|AGAP010422|AGAP010422|transcript|AGAP010422-RA|protein_coding|8/8|c.1514-12T>C||||||
3L	3074183	G	A	0	51	22	0	103	0	ANN=A|missense_variant|MODERATE|AGAP010422|AGAP010422|transcript|AGAP010422-RA|protein_coding|9/9|c.1690G>A|p.Ala564Thr|2066/5206|1690/1710|564/569||
3L	3074621	C	T	0	51	0	22	24	79	ANN=T|3_prime_UTR_variant|MODIFIER|AGAP010422|AGAP010422|transcript|AGAP010422-RA|protein_coding|9/9|c.*418C>T|||||418|
3L	3074674	T	G	50	1	22	0	103	0	ANN=G|3_prime_UTR_variant|MODIFIER|AGAP010422|AGAP010422|transcript|AGAP010422-RA|protein_coding|9/9|c.*471T>G|||||471|
3L	3074894	G	A	0	51	22	0	103	0	ANN=A|3_prime_UTR_variant|MODIFIER|AGAP010422|AGAP010422|transcript|AGAP010422-RA|protein_coding|9/9|c.*691G>A|||||691|
3L	3074931	A	G	0	51	22	0	103	0	ANN=G|3_prime_UTR_variant|MODIFIER|AGAP010422|AGAP010422|transcript|AGAP010422-RA|protein_coding|9/9|c.*728A>G|||||728|
3L	3075003	T	A	0	51	22	0	55	48	ANN=A|3_prime_UTR_variant|MODIFIER|AGAP010422|AGAP010422|transcript|AGAP010422-RA|protein_coding|9/9|c.*800T>A|||||800|
3L	3075070	T	C	0	51	22	0	55	48	ANN=C|3_prime_UTR_variant|MODIFIER|AGAP010422|AGAP010422|transcript|AGAP010422-RA|protein_coding|9/9|c.*867T>C|||||867|
3L	3075187	T	A	51	0	0	22	91	12	ANN=A|3_prime_UTR_variant|MODIFIER|AGAP010422|AGAP010422|transcript|AGAP010422-RA|protein_coding|9/9|c.*984T>A|||||984|
3L	3075626	C	T	0	51	22	0	54	49	ANN=T|3_prime_UTR_variant|MODIFIER|AGAP010422|AGAP010422|transcript|AGAP010422-RA|protein_coding|9/9|c.*1423C>T|||||1423|
3L	3075636	G	T	0	51	22	0	103	0	ANN=T|3_prime_UTR_variant|MODIFIER|AGAP010422|AGAP010422|transcript|AGAP010422-RA|protein_coding|9/9|c.*1433G>T|||||1433|
3L	3075753	A	T	0	51	22	0	54	49	ANN=T|3_prime_UTR_variant|MODIFIER|AGAP010422|AGAP010422|transcript|AGAP010422-RA|protein_coding|9/9|c.*1550A>T|||||1550|
3L	3076238	T	C	0	51	22	0	103	0	ANN=C|3_prime_UTR_variant|MODIFIER|AGAP010422|AGAP010422|transcript|AGAP010422-RA|protein_coding|9/9|c.*2035T>C|||||2035|
3L	3076243	C	G	0	51	22	0	54	49	ANN=G|3_prime_UTR_variant|MODIFIER|AGAP010422|AGAP010422|transcript|AGAP010422-RA|protein_coding|9/9|c.*2040C>G|||||2040|
3L	3076272	G	A	0	51	22	0	54	49	ANN=A|3_prime_UTR_variant|MODIFIER|AGAP010422|AGAP010422|transcript|AGAP010422-RA|protein_coding|9/9|c.*2069G>A|||||2069|
3L	3076436	T	A	0	51	0	22	42	61	ANN=A|3_prime_UTR_variant|MODIFIER|AGAP010422|AGAP010422|transcript|AGAP010422-RA|protein_coding|9/9|c.*2233T>A|||||2233|
3L	3076442	C	T	51	0	0	22	91	12	ANN=T|3_prime_UTR_variant|MODIFIER|AGAP010422|AGAP010422|transcript|AGAP010422-RA|protein_coding|9/9|c.*2239C>T|||||2239|
3L	3076622	A	T	0	51	0	22	31	72	ANN=T|3_prime_UTR_variant|MODIFIER|AGAP010422|AGAP010422|transcript|AGAP010422-RA|protein_coding|9/9|c.*2419A>T|||||2419|
3L	3076804	A	T	0	51	22	0	54	49	ANN=T|3_prime_UTR_variant|MODIFIER|AGAP010422|AGAP010422|transcript|AGAP010422-RA|protein_coding|9/9|c.*2601A>T|||||2601|
3L	3077251	G	A	0	51	22	0	54	49	ANN=A|3_prime_UTR_variant|MODIFIER|AGAP010422|AGAP010422|transcript|AGAP010422-RA|protein_coding|9/9|c.*3048G>A|||||3048|
3L	3077254	G	A	0	51	22	0	103	0	ANN=A|3_prime_UTR_variant|MODIFIER|AGAP010422|AGAP010422|transcript|AGAP010422-RA|protein_coding|9/9|c.*3051G>A|||||3051|
3L	3077370	T	C	0	51	22	0	103	0	ANN=C|downstream_gene_variant|MODIFIER|AGAP010422|AGAP010422|transcript|AGAP010422-RA|protein_coding||c.*3167T>C|||||47|,C|intergenic_region|MODIFIER|AGAP010422-STAT|AGAP010422-AGAP010423|intergenic_region|AGAP010422-AGAP010423|||n.3077370T>C||||||
3L	3077438	T	A	0	51	0	22	0	103	ANN=A|downstream_gene_variant|MODIFIER|AGAP010422|AGAP010422|transcript|AGAP010422-RA|protein_coding||c.*3235T>A|||||115|,A|intergenic_region|MODIFIER|AGAP010422-STAT|AGAP010422-AGAP010423|intergenic_region|AGAP010422-AGAP010423|||n.3077438T>A||||||
3L	3077442	T	C	1	50	20	2	48	55	ANN=C|downstream_gene_variant|MODIFIER|AGAP010422|AGAP010422|transcript|AGAP010422-RA|protein_coding||c.*3239T>C|||||119|,C|intergenic_region|MODIFIER|AGAP010422-STAT|AGAP010422-AGAP010423|intergenic_region|AGAP010422-AGAP010423|||n.3077442T>C||||||
3L	3077453	A	G	0	51	22	0	103	0	ANN=G|downstream_gene_variant|MODIFIER|AGAP010422|AGAP010422|transcript|AGAP010422-RA|protein_coding||c.*3250A>G|||||130|,G|intergenic_region|MODIFIER|AGAP010422-STAT|AGAP010422-AGAP010423|intergenic_region|AGAP010422-AGAP010423|||n.3077453A>G||||||
3L	3077590	A	G	0	51	22	0	48	55	ANN=G|downstream_gene_variant|MODIFIER|AGAP010422|AGAP010422|transcript|AGAP010422-RA|protein_coding||c.*3387A>G|||||267|,G|intergenic_region|MODIFIER|AGAP010422-STAT|AGAP010422-AGAP010423|intergenic_region|AGAP010422-AGAP010423|||n.3077590A>G||||||
3L	3078464	C	A	51	0	0	22	79	24	ANN=A|downstream_gene_variant|MODIFIER|AGAP010422|AGAP010422|transcript|AGAP010422-RA|protein_coding||c.*4261C>A|||||1141|,A|intergenic_region|MODIFIER|AGAP010422-STAT|AGAP010422-AGAP010423|intergenic_region|AGAP010422-AGAP010423|||n.3078464C>A||||||
3L	3078485	T	G	0	51	22	0	51	52	ANN=G|downstream_gene_variant|MODIFIER|AGAP010422|AGAP010422|transcript|AGAP010422-RA|protein_coding||c.*4282T>G|||||1162|,G|intergenic_region|MODIFIER|AGAP010422-STAT|AGAP010422-AGAP010423|intergenic_region|AGAP010422-AGAP010423|||n.3078485T>G||||||
3L	3078551	G	A	0	51	0	22	3	100	ANN=A|downstream_gene_variant|MODIFIER|AGAP010422|AGAP010422|transcript|AGAP010422-RA|protein_coding||c.*4348G>A|||||1228|,A|intergenic_region|MODIFIER|AGAP010422-STAT|AGAP010422-AGAP010423|intergenic_region|AGAP010422-AGAP010423|||n.3078551G>A||||||
3L	3078767	G	A	50	1	22	0	76	27	ANN=A|downstream_gene_variant|MODIFIER|AGAP010422|AGAP010422|transcript|AGAP010422-RA|protein_coding||c.*4564G>A|||||1444|,A|intergenic_region|MODIFIER|AGAP010422-STAT|AGAP010422-AGAP010423|intergenic_region|AGAP010422-AGAP010423|||n.3078767G>A||||||
3L	3079319	G	A	0	51	22	0	103	0	ANN=A|downstream_gene_variant|MODIFIER|AGAP010422|AGAP010422|transcript|AGAP010422-RA|protein_coding||c.*5116G>A|||||1996|,A|intergenic_region|MODIFIER|AGAP010422-STAT|AGAP010422-AGAP010423|intergenic_region|AGAP010422-AGAP010423|||n.3079319G>A||||||
3L	3079390	A	G	0	51	22	0	66	37	ANN=G|downstream_gene_variant|MODIFIER|AGAP010422|AGAP010422|transcript|AGAP010422-RA|protein_coding||c.*5187A>G|||||2067|,G|intergenic_region|MODIFIER|AGAP010422-STAT|AGAP010422-AGAP010423|intergenic_region|AGAP010422-AGAP010423|||n.3079390A>G||||||
3L	3079475	T	C	0	51	0	22	0	103	ANN=C|downstream_gene_variant|MODIFIER|AGAP010422|AGAP010422|transcript|AGAP010422-RA|protein_coding||c.*5272T>C|||||2152|,C|intergenic_region|MODIFIER|AGAP010422-STAT|AGAP010422-AGAP010423|intergenic_region|AGAP010422-AGAP010423|||n.3079475T>C||||||
3L	3079678	T	A	0	51	22	0	103	0	ANN=A|downstream_gene_variant|MODIFIER|AGAP010422|AGAP010422|transcript|AGAP010422-RA|protein_coding||c.*5475T>A|||||2355|,A|intergenic_region|MODIFIER|AGAP010422-STAT|AGAP010422-AGAP010423|intergenic_region|AGAP010422-AGAP010423|||n.3079678T>A||||||
3L	3079790	A	G	0	51	22	0	54	49	ANN=G|downstream_gene_variant|MODIFIER|AGAP010422|AGAP010422|transcript|AGAP010422-RA|protein_coding||c.*5587A>G|||||2467|,G|intergenic_region|MODIFIER|AGAP010422-STAT|AGAP010422-AGAP010423|intergenic_region|AGAP010422-AGAP010423|||n.3079790A>G||||||
3L	3086064	A	G	0	51	22	0	42	61	ANN=G|intergenic_region|MODIFIER|AGAP010422-STAT|AGAP010422-AGAP010423|intergenic_region|AGAP010422-AGAP010423|||n.3086064A>G||||||
3L	3086284	T	C	0	51	21	1	54	49	ANN=C|intergenic_region|MODIFIER|AGAP010422-STAT|AGAP010422-AGAP010423|intergenic_region|AGAP010422-AGAP010423|||n.3086284T>C||||||
3L	3086317	T	A	33	18	22	0	103	0	ANN=A|intergenic_region|MODIFIER|AGAP010422-STAT|AGAP010422-AGAP010423|intergenic_region|AGAP010422-AGAP010423|||n.3086317T>A||||||
3L	3086338	C	G	51	0	0	22	61	42	ANN=G|intergenic_region|MODIFIER|AGAP010422-STAT|AGAP010422-AGAP010423|intergenic_region|AGAP010422-AGAP010423|||n.3086338C>G||||||
3L	3086365	C	A	0	51	22	0	103	0	ANN=A|intergenic_region|MODIFIER|AGAP010422-STAT|AGAP010422-AGAP010423|intergenic_region|AGAP010422-AGAP010423|||n.3086365C>A||||||
3L	3086512	T	A	0	51	22	0	103	0	ANN=A|intergenic_region|MODIFIER|AGAP010422-STAT|AGAP010422-AGAP010423|intergenic_region|AGAP010422-AGAP010423|||n.3086512T>A||||||
3L	3086534	T	C	50	1	22	0	103	0	ANN=C|intergenic_region|MODIFIER|AGAP010422-STAT|AGAP010422-AGAP010423|intergenic_region|AGAP010422-AGAP010423|||n.3086534T>C||||||
3L	3086574	G	A	51	0	0	22	103	0	ANN=A|intergenic_region|MODIFIER|AGAP010422-STAT|AGAP010422-AGAP010423|intergenic_region|AGAP010422-AGAP010423|||n.3086574G>A||||||
3L	3086995	T	G	50	1	22	0	103	0	ANN=G|intergenic_region|MODIFIER|AGAP010422-STAT|AGAP010422-AGAP010423|intergenic_region|AGAP010422-AGAP010423|||n.3086995T>G||||||
3L	3087136	T	A	0	51	22	0	78	25	ANN=A|intergenic_region|MODIFIER|AGAP010422-STAT|AGAP010422-AGAP010423|intergenic_region|AGAP010422-AGAP010423|||n.3087136T>A||||||
3L	3087224	A	T	0	51	22	0	102	1	ANN=T|intergenic_region|MODIFIER|AGAP010422-STAT|AGAP010422-AGAP010423|intergenic_region|AGAP010422-AGAP010423|||n.3087224A>T||||||
3L	3087445	G	A	0	51	22	0	102	1	ANN=A|intergenic_region|MODIFIER|AGAP010422-STAT|AGAP010422-AGAP010423|intergenic_region|AGAP010422-AGAP010423|||n.3087445G>A||||||
3L	3087546	T	G	0	51	22	0	54	49	ANN=G|intergenic_region|MODIFIER|AGAP010422-STAT|AGAP010422-AGAP010423|intergenic_region|AGAP010422-AGAP010423|||n.3087546T>G||||||
3L	3087651	C	T	0	51	22	0	102	1	ANN=T|upstream_gene_variant|MODIFIER|STAT|AGAP010423|transcript|AGAP010423-RA|protein_coding||c.-4915C>T|||||4915|,T|intergenic_region|MODIFIER|AGAP010422-STAT|AGAP010422-AGAP010423|intergenic_region|AGAP010422-AGAP010423|||n.3087651C>T||||||
3L	3088688	T	C	50	1	22	0	92	11	ANN=C|upstream_gene_variant|MODIFIER|STAT|AGAP010423|transcript|AGAP010423-RA|protein_coding||c.-3878T>C|||||3878|,C|intergenic_region|MODIFIER|AGAP010422-STAT|AGAP010422-AGAP010423|intergenic_region|AGAP010422-AGAP010423|||n.3088688T>C||||||
3L	3089691	T	G	51	0	21	1	103	0	ANN=G|upstream_gene_variant|MODIFIER|STAT|AGAP010423|transcript|AGAP010423-RA|protein_coding||c.-2875T>G|||||2875|,G|intergenic_region|MODIFIER|AGAP010422-STAT|AGAP010422-AGAP010423|intergenic_region|AGAP010422-AGAP010423|||n.3089691T>G||||||
3L	3089701	T	G	0	51	22	0	54	49	ANN=G|upstream_gene_variant|MODIFIER|STAT|AGAP010423|transcript|AGAP010423-RA|protein_coding||c.-2865T>G|||||2865|,G|intergenic_region|MODIFIER|AGAP010422-STAT|AGAP010422-AGAP010423|intergenic_region|AGAP010422-AGAP010423|||n.3089701T>G||||||
3L	3089749	T	C	0	51	22	0	103	0	ANN=C|upstream_gene_variant|MODIFIER|STAT|AGAP010423|transcript|AGAP010423-RA|protein_coding||c.-2817T>C|||||2817|,C|intergenic_region|MODIFIER|AGAP010422-STAT|AGAP010422-AGAP010423|intergenic_region|AGAP010422-AGAP010423|||n.3089749T>C||||||
3L	3089816	A	T	33	18	22	0	103	0	ANN=T|upstream_gene_variant|MODIFIER|STAT|AGAP010423|transcript|AGAP010423-RA|protein_coding||c.-2750A>T|||||2750|,T|intergenic_region|MODIFIER|AGAP010422-STAT|AGAP010422-AGAP010423|intergenic_region|AGAP010422-AGAP010423|||n.3089816A>T||||||
3L	3089913	T	A	0	51	22	0	103	0	ANN=A|upstream_gene_variant|MODIFIER|STAT|AGAP010423|transcript|AGAP010423-RA|protein_coding||c.-2653T>A|||||2653|,A|intergenic_region|MODIFIER|AGAP010422-STAT|AGAP010422-AGAP010423|intergenic_region|AGAP010422-AGAP010423|||n.3089913T>A||||||
3L	3091070	T	A	0	51	20	2	54	49	ANN=A|upstream_gene_variant|MODIFIER|STAT|AGAP010423|transcript|AGAP010423-RA|protein_coding||c.-1496T>A|||||1496|,A|intergenic_region|MODIFIER|AGAP010422-STAT|AGAP010422-AGAP010423|intergenic_region|AGAP010422-AGAP010423|||n.3091070T>A||||||
3L	3091076	C	T	0	51	20	2	103	0	ANN=T|upstream_gene_variant|MODIFIER|STAT|AGAP010423|transcript|AGAP010423-RA|protein_coding||c.-1490C>T|||||1490|,T|intergenic_region|MODIFIER|AGAP010422-STAT|AGAP010422-AGAP010423|intergenic_region|AGAP010422-AGAP010423|||n.3091076C>T||||||
3L	3091085	T	G	51	0	2	20	95	8	ANN=G|upstream_gene_variant|MODIFIER|STAT|AGAP010423|transcript|AGAP010423-RA|protein_coding||c.-1481T>G|||||1481|,G|intergenic_region|MODIFIER|AGAP010422-STAT|AGAP010422-AGAP010423|intergenic_region|AGAP010422-AGAP010423|||n.3091085T>G||||||
3L	3091115	C	A	0	51	20	2	103	0	ANN=A|upstream_gene_variant|MODIFIER|STAT|AGAP010423|transcript|AGAP010423-RA|protein_coding||c.-1451C>A|||||1451|,A|intergenic_region|MODIFIER|AGAP010422-STAT|AGAP010422-AGAP010423|intergenic_region|AGAP010422-AGAP010423|||n.3091115C>A||||||
3L	3092485	A	G	0	51	22	0	54	49	ANN=G|upstream_gene_variant|MODIFIER|STAT|AGAP010423|transcript|AGAP010423-RA|protein_coding||c.-81A>G|||||81|,G|intergenic_region|MODIFIER|AGAP010422-STAT|AGAP010422-AGAP010423|intergenic_region|AGAP010422-AGAP010423|||n.3092485A>G||||||
3L	3092766	T	C	0	51	22	0	54	49	ANN=C|synonymous_variant|LOW|STAT|AGAP010423|transcript|AGAP010423-RA|protein_coding|1/1|c.201T>C|p.Asn67Asn|201/2169|201/2169|67/722||
3L	3092773	G	T	50	1	22	0	103	0	ANN=T|missense_variant|MODERATE|STAT|AGAP010423|transcript|AGAP010423-RA|protein_coding|1/1|c.208G>T|p.Asp70Tyr|208/2169|208/2169|70/722||
3L	3092784	A	T	0	51	22	0	54	49	ANN=T|synonymous_variant|LOW|STAT|AGAP010423|transcript|AGAP010423-RA|protein_coding|1/1|c.219A>T|p.Ser73Ser|219/2169|219/2169|73/722||
3L	3092997	T	G	0	51	22	0	54	49	ANN=G|missense_variant|MODERATE|STAT|AGAP010423|transcript|AGAP010423-RA|protein_coding|1/1|c.432T>G|p.His144Gln|432/2169|432/2169|144/722||
3L	3093006	G	A	0	51	22	0	54	49	ANN=A|synonymous_variant|LOW|STAT|AGAP010423|transcript|AGAP010423-RA|protein_coding|1/1|c.441G>A|p.Glu147Glu|441/2169|441/2169|147/722||
3L	3093030	A	C	0	51	0	22	0	103	ANN=C|missense_variant|MODERATE|STAT|AGAP010423|transcript|AGAP010423-RA|protein_coding|1/1|c.465A>C|p.Gln155His|465/2169|465/2169|155/722||
3L	3093040	C	A	1	50	22	0	54	49	ANN=A|missense_variant|MODERATE|STAT|AGAP010423|transcript|AGAP010423-RA|protein_coding|1/1|c.475C>A|p.Gln159Lys|475/2169|475/2169|159/722||
3L	3093231	G	C	0	51	22	0	54	49	ANN=C|synonymous_variant|LOW|STAT|AGAP010423|transcript|AGAP010423-RA|protein_coding|1/1|c.666G>C|p.Pro222Pro|666/2169|666/2169|222/722||
3L	3093286	A	C	0	51	22	0	54	49	ANN=C|missense_variant|MODERATE|STAT|AGAP010423|transcript|AGAP010423-RA|protein_coding|1/1|c.721A>C|p.Ser241Arg|721/2169|721/2169|241/722||
3L	3093534	A	G	0	51	22	0	54	49	ANN=G|synonymous_variant|LOW|STAT|AGAP010423|transcript|AGAP010423-RA|protein_coding|1/1|c.969A>G|p.Lys323Lys|969/2169|969/2169|323/722||
3L	3093774	C	T	0	51	22	0	50	53	ANN=T|synonymous_variant|LOW|STAT|AGAP010423|transcript|AGAP010423-RA|protein_coding|1/1|c.1209C>T|p.Phe403Phe|1209/2169|1209/2169|403/722||
3L	3093815	C	A	0	51	22	0	60	43	ANN=A|missense_variant|MODERATE|STAT|AGAP010423|transcript|AGAP010423-RA|protein_coding|1/1|c.1250C>A|p.Thr417Asn|1250/2169|1250/2169|417/722||
3L	3094587	T	C	51	0	0	22	100	3	ANN=C|synonymous_variant|LOW|STAT|AGAP010423|transcript|AGAP010423-RA|protein_coding|1/1|c.2022T>C|p.Ser674Ser|2022/2169|2022/2169|674/722||
3L	3094615	A	G	0	51	22	0	29	74	ANN=G|missense_variant|MODERATE|STAT|AGAP010423|transcript|AGAP010423-RA|protein_coding|1/1|c.2050A>G|p.Thr684Ala|2050/2169|2050/2169|684/722||
3L	3094919	T	A	5	46	22	0	75	28	ANN=A|downstream_gene_variant|MODIFIER|STAT|AGAP010423|transcript|AGAP010423-RA|protein_coding||c.*185T>A|||||185|,A|intergenic_region|MODIFIER|STAT-AGAP028495|AGAP010423-AGAP028495|intergenic_region|AGAP010423-AGAP028495|||n.3094919T>A||||||
3L	3094988	G	T	0	51	21	1	54	49	ANN=T|downstream_gene_variant|MODIFIER|STAT|AGAP010423|transcript|AGAP010423-RA|protein_coding||c.*254G>T|||||254|,T|intergenic_region|MODIFIER|STAT-AGAP028495|AGAP010423-AGAP028495|intergenic_region|AGAP010423-AGAP028495|||n.3094988G>T||||||
3L	3094997	A	T	0	51	21	1	54	49	ANN=T|downstream_gene_variant|MODIFIER|STAT|AGAP010423|transcript|AGAP010423-RA|protein_coding||c.*263A>T|||||263|,T|intergenic_region|MODIFIER|STAT-AGAP028495|AGAP010423-AGAP028495|intergenic_region|AGAP010423-AGAP028495|||n.3094997A>T||||||
3L	3095025	A	G	1	50	22	0	54	49	ANN=G|downstream_gene_variant|MODIFIER|STAT|AGAP010423|transcript|AGAP010423-RA|protein_coding||c.*291A>G|||||291|,G|intergenic_region|MODIFIER|STAT-AGAP028495|AGAP010423-AGAP028495|intergenic_region|AGAP010423-AGAP028495|||n.3095025A>G||||||
3L	3095051	C	T	51	0	7	15	103	0	ANN=T|downstream_gene_variant|MODIFIER|STAT|AGAP010423|transcript|AGAP010423-RA|protein_coding||c.*317C>T|||||317|,T|intergenic_region|MODIFIER|STAT-AGAP028495|AGAP010423-AGAP028495|intergenic_region|AGAP010423-AGAP028495|||n.3095051C>T||||||
3L	3095132	T	C	1	50	22	0	54	49	ANN=C|downstream_gene_variant|MODIFIER|STAT|AGAP010423|transcript|AGAP010423-RA|protein_coding||c.*398T>C|||||398|,C|intergenic_region|MODIFIER|STAT-AGAP028495|AGAP010423-AGAP028495|intergenic_region|AGAP010423-AGAP028495|||n.3095132T>C||||||
3L	3095209	A	T	0	51	22	0	103	0	ANN=T|downstream_gene_variant|MODIFIER|STAT|AGAP010423|transcript|AGAP010423-RA|protein_coding||c.*475A>T|||||475|,T|intergenic_region|MODIFIER|STAT-AGAP028495|AGAP010423-AGAP028495|intergenic_region|AGAP010423-AGAP028495|||n.3095209A>T||||||
3L	3095275	G	A	0	51	22	0	54	49	ANN=A|downstream_gene_variant|MODIFIER|STAT|AGAP010423|transcript|AGAP010423-RA|protein_coding||c.*541G>A|||||541|,A|intergenic_region|MODIFIER|STAT-AGAP028495|AGAP010423-AGAP028495|intergenic_region|AGAP010423-AGAP028495|||n.3095275G>A||||||
3L	3095430	C	T	0	51	22	0	54	49	ANN=T|downstream_gene_variant|MODIFIER|STAT|AGAP010423|transcript|AGAP010423-RA|protein_coding||c.*696C>T|||||696|,T|intergenic_region|MODIFIER|STAT-AGAP028495|AGAP010423-AGAP028495|intergenic_region|AGAP010423-AGAP028495|||n.3095430C>T||||||
3L	3095465	A	T	0	51	22	0	54	49	ANN=T|downstream_gene_variant|MODIFIER|STAT|AGAP010423|transcript|AGAP010423-RA|protein_coding||c.*731A>T|||||731|,T|intergenic_region|MODIFIER|STAT-AGAP028495|AGAP010423-AGAP028495|intergenic_region|AGAP010423-AGAP028495|||n.3095465A>T||||||
3L	3095633	T	A	0	51	22	0	54	49	ANN=A|downstream_gene_variant|MODIFIER|STAT|AGAP010423|transcript|AGAP010423-RA|protein_coding||c.*899T>A|||||899|,A|intergenic_region|MODIFIER|STAT-AGAP028495|AGAP010423-AGAP028495|intergenic_region|AGAP010423-AGAP028495|||n.3095633T>A||||||
3L	3095634	T	A	0	51	22	0	54	49	ANN=A|downstream_gene_variant|MODIFIER|STAT|AGAP010423|transcript|AGAP010423-RA|protein_coding||c.*900T>A|||||900|,A|intergenic_region|MODIFIER|STAT-AGAP028495|AGAP010423-AGAP028495|intergenic_region|AGAP010423-AGAP028495|||n.3095634T>A||||||
3L	3095658	T	C	50	1	22	0	103	0	ANN=C|downstream_gene_variant|MODIFIER|STAT|AGAP010423|transcript|AGAP010423-RA|protein_coding||c.*924T>C|||||924|,C|intergenic_region|MODIFIER|STAT-AGAP028495|AGAP010423-AGAP028495|intergenic_region|AGAP010423-AGAP028495|||n.3095658T>C||||||
3L	3095660	A	C	51	0	17	5	103	0	ANN=C|downstream_gene_variant|MODIFIER|STAT|AGAP010423|transcript|AGAP010423-RA|protein_coding||c.*926A>C|||||926|,C|intergenic_region|MODIFIER|STAT-AGAP028495|AGAP010423-AGAP028495|intergenic_region|AGAP010423-AGAP028495|||n.3095660A>C||||||
3L	3095713	G	T	0	51	22	0	54	49	ANN=T|downstream_gene_variant|MODIFIER|STAT|AGAP010423|transcript|AGAP010423-RA|protein_coding||c.*979G>T|||||979|,T|intergenic_region|MODIFIER|STAT-AGAP028495|AGAP010423-AGAP028495|intergenic_region|AGAP010423-AGAP028495|||n.3095713G>T||||||
3L	3095974	G	C	0	51	22	0	43	60	ANN=C|downstream_gene_variant|MODIFIER|STAT|AGAP010423|transcript|AGAP010423-RA|protein_coding||c.*1240G>C|||||1240|,C|intergenic_region|MODIFIER|STAT-AGAP028495|AGAP010423-AGAP028495|intergenic_region|AGAP010423-AGAP028495|||n.3095974G>C||||||
3L	3096008	T	C	50	1	22	0	103	0	ANN=C|downstream_gene_variant|MODIFIER|STAT|AGAP010423|transcript|AGAP010423-RA|protein_coding||c.*1274T>C|||||1274|,C|intergenic_region|MODIFIER|STAT-AGAP028495|AGAP010423-AGAP028495|intergenic_region|AGAP010423-AGAP028495|||n.3096008T>C||||||
3L	3096128	A	G	0	51	0	22	28	75	ANN=G|downstream_gene_variant|MODIFIER|STAT|AGAP010423|transcript|AGAP010423-RA|protein_coding||c.*1394A>G|||||1394|,G|intergenic_region|MODIFIER|STAT-AGAP028495|AGAP010423-AGAP028495|intergenic_region|AGAP010423-AGAP028495|||n.3096128A>G||||||
3L	3096130	A	G	0	51	21	1	43	60	ANN=G|downstream_gene_variant|MODIFIER|STAT|AGAP010423|transcript|AGAP010423-RA|protein_coding||c.*1396A>G|||||1396|,G|intergenic_region|MODIFIER|STAT-AGAP028495|AGAP010423-AGAP028495|intergenic_region|AGAP010423-AGAP028495|||n.3096130A>G||||||
3L	3096345	G	C	50	1	22	0	103	0	ANN=C|downstream_gene_variant|MODIFIER|STAT|AGAP010423|transcript|AGAP010423-RA|protein_coding||c.*1611G>C|||||1611|,C|intergenic_region|MODIFIER|STAT-AGAP028495|AGAP010423-AGAP028495|intergenic_region|AGAP010423-AGAP028495|||n.3096345G>C||||||
3L	3096688	T	C	0	51	22	0	75	28	ANN=C|downstream_gene_variant|MODIFIER|STAT|AGAP010423|transcript|AGAP010423-RA|protein_coding||c.*1954T>C|||||1954|,C|intergenic_region|MODIFIER|STAT-AGAP028495|AGAP010423-AGAP028495|intergenic_region|AGAP010423-AGAP028495|||n.3096688T>C||||||
3L	3096810	A	G	0	51	22	0	31	72	ANN=G|downstream_gene_variant|MODIFIER|STAT|AGAP010423|transcript|AGAP010423-RA|protein_coding||c.*2076A>G|||||2076|,G|intergenic_region|MODIFIER|STAT-AGAP028495|AGAP010423-AGAP028495|intergenic_region|AGAP010423-AGAP028495|||n.3096810A>G||||||
3L	3096892	C	T	0	51	22	0	75	28	ANN=T|downstream_gene_variant|MODIFIER|STAT|AGAP010423|transcript|AGAP010423-RA|protein_coding||c.*2158C>T|||||2158|,T|intergenic_region|MODIFIER|STAT-AGAP028495|AGAP010423-AGAP028495|intergenic_region|AGAP010423-AGAP028495|||n.3096892C>T||||||
3L	3096933	G	A	51	0	0	22	100	3	ANN=A|downstream_gene_variant|MODIFIER|STAT|AGAP010423|transcript|AGAP010423-RA|protein_coding||c.*2199G>A|||||2199|,A|intergenic_region|MODIFIER|STAT-AGAP028495|AGAP010423-AGAP028495|intergenic_region|AGAP010423-AGAP028495|||n.3096933G>A||||||
3L	3096946	G	T	0	51	22	0	31	72	ANN=T|downstream_gene_variant|MODIFIER|STAT|AGAP010423|transcript|AGAP010423-RA|protein_coding||c.*2212G>T|||||2212|,T|intergenic_region|MODIFIER|STAT-AGAP028495|AGAP010423-AGAP028495|intergenic_region|AGAP010423-AGAP028495|||n.3096946G>T||||||
3L	3096953	C	A	50	1	22	0	103	0	ANN=A|downstream_gene_variant|MODIFIER|STAT|AGAP010423|transcript|AGAP010423-RA|protein_coding||c.*2219C>A|||||2219|,A|intergenic_region|MODIFIER|STAT-AGAP028495|AGAP010423-AGAP028495|intergenic_region|AGAP010423-AGAP028495|||n.3096953C>A||||||
3L	3097196	T	A	0	51	0	22	0	103	ANN=A|downstream_gene_variant|MODIFIER|STAT|AGAP010423|transcript|AGAP010423-RA|protein_coding||c.*2462T>A|||||2462|,A|intergenic_region|MODIFIER|STAT-AGAP028495|AGAP010423-AGAP028495|intergenic_region|AGAP010423-AGAP028495|||n.3097196T>A||||||
3L	3097319	G	A	50	1	22	0	103	0	ANN=A|downstream_gene_variant|MODIFIER|STAT|AGAP010423|transcript|AGAP010423-RA|protein_coding||c.*2585G>A|||||2585|,A|intergenic_region|MODIFIER|STAT-AGAP028495|AGAP010423-AGAP028495|intergenic_region|AGAP010423-AGAP028495|||n.3097319G>A||||||
3L	3098186	C	T	0	51	22	0	103	0	ANN=T|downstream_gene_variant|MODIFIER|STAT|AGAP010423|transcript|AGAP010423-RA|protein_coding||c.*3452C>T|||||3452|,T|intergenic_region|MODIFIER|STAT-AGAP028495|AGAP010423-AGAP028495|intergenic_region|AGAP010423-AGAP028495|||n.3098186C>T||||||
3L	3098282	T	C	0	51	22	0	103	0	ANN=C|downstream_gene_variant|MODIFIER|STAT|AGAP010423|transcript|AGAP010423-RA|protein_coding||c.*3548T>C|||||3548|,C|intergenic_region|MODIFIER|STAT-AGAP028495|AGAP010423-AGAP028495|intergenic_region|AGAP010423-AGAP028495|||n.3098282T>C||||||
3L	3098350	C	T	0	51	22	0	103	0	ANN=T|downstream_gene_variant|MODIFIER|STAT|AGAP010423|transcript|AGAP010423-RA|protein_coding||c.*3616C>T|||||3616|,T|intergenic_region|MODIFIER|STAT-AGAP028495|AGAP010423-AGAP028495|intergenic_region|AGAP010423-AGAP028495|||n.3098350C>T||||||
3L	3098373	T	C	0	51	22	0	61	42	ANN=C|downstream_gene_variant|MODIFIER|STAT|AGAP010423|transcript|AGAP010423-RA|protein_coding||c.*3639T>C|||||3639|,C|intergenic_region|MODIFIER|STAT-AGAP028495|AGAP010423-AGAP028495|intergenic_region|AGAP010423-AGAP028495|||n.3098373T>C||||||
3L	3098380	A	T	50	1	22	0	103	0	ANN=T|downstream_gene_variant|MODIFIER|STAT|AGAP010423|transcript|AGAP010423-RA|protein_coding||c.*3646A>T|||||3646|,T|intergenic_region|MODIFIER|STAT-AGAP028495|AGAP010423-AGAP028495|intergenic_region|AGAP010423-AGAP028495|||n.3098380A>T||||||
3L	3098442	T	C	0	51	22	0	64	39	ANN=C|downstream_gene_variant|MODIFIER|STAT|AGAP010423|transcript|AGAP010423-RA|protein_coding||c.*3708T>C|||||3708|,C|intergenic_region|MODIFIER|STAT-AGAP028495|AGAP010423-AGAP028495|intergenic_region|AGAP010423-AGAP028495|||n.3098442T>C||||||
3L	3098553	C	T	0	51	22	0	103	0	ANN=T|downstream_gene_variant|MODIFIER|STAT|AGAP010423|transcript|AGAP010423-RA|protein_coding||c.*3819C>T|||||3819|,T|intergenic_region|MODIFIER|STAT-AGAP028495|AGAP010423-AGAP028495|intergenic_region|AGAP010423-AGAP028495|||n.3098553C>T||||||
3L	3098659	A	G	51	0	17	5	103	0	ANN=G|downstream_gene_variant|MODIFIER|STAT|AGAP010423|transcript|AGAP010423-RA|protein_coding||c.*3925A>G|||||3925|,G|intergenic_region|MODIFIER|STAT-AGAP028495|AGAP010423-AGAP028495|intergenic_region|AGAP010423-AGAP028495|||n.3098659A>G||||||
3L	3099089	C	T	51	0	0	22	103	0	ANN=T|downstream_gene_variant|MODIFIER|STAT|AGAP010423|transcript|AGAP010423-RA|protein_coding||c.*4355C>T|||||4355|,T|intergenic_region|MODIFIER|STAT-AGAP028495|AGAP010423-AGAP028495|intergenic_region|AGAP010423-AGAP028495|||n.3099089C>T||||||
3L	3099134	A	T	0	51	22	0	71	32	ANN=T|downstream_gene_variant|MODIFIER|STAT|AGAP010423|transcript|AGAP010423-RA|protein_coding||c.*4400A>T|||||4400|,T|intergenic_region|MODIFIER|STAT-AGAP028495|AGAP010423-AGAP028495|intergenic_region|AGAP010423-AGAP028495|||n.3099134A>T||||||
3L	3099168	T	C	0	51	22	0	75	28	ANN=C|downstream_gene_variant|MODIFIER|STAT|AGAP010423|transcript|AGAP010423-RA|protein_coding||c.*4434T>C|||||4434|,C|intergenic_region|MODIFIER|STAT-AGAP028495|AGAP010423-AGAP028495|intergenic_region|AGAP010423-AGAP028495|||n.3099168T>C||||||
3L	3099173	A	G	0	51	22	0	49	54	ANN=G|downstream_gene_variant|MODIFIER|STAT|AGAP010423|transcript|AGAP010423-RA|protein_coding||c.*4439A>G|||||4439|,G|intergenic_region|MODIFIER|STAT-AGAP028495|AGAP010423-AGAP028495|intergenic_region|AGAP010423-AGAP028495|||n.3099173A>G||||||
3L	3099186	C	T	51	0	20	2	103	0	ANN=T|downstream_gene_variant|MODIFIER|STAT|AGAP010423|transcript|AGAP010423-RA|protein_coding||c.*4452C>T|||||4452|,T|intergenic_region|MODIFIER|STAT-AGAP028495|AGAP010423-AGAP028495|intergenic_region|AGAP010423-AGAP028495|||n.3099186C>T||||||
3L	3099448	T	C	51	0	0	22	92	11	ANN=C|downstream_gene_variant|MODIFIER|STAT|AGAP010423|transcript|AGAP010423-RA|protein_coding||c.*4714T>C|||||4714|,C|intergenic_region|MODIFIER|STAT-AGAP028495|AGAP010423-AGAP028495|intergenic_region|AGAP010423-AGAP028495|||n.3099448T>C||||||
3L	3099541	T	C	51	0	0	22	92	11	ANN=C|downstream_gene_variant|MODIFIER|STAT|AGAP010423|transcript|AGAP010423-RA|protein_coding||c.*4807T>C|||||4807|,C|intergenic_region|MODIFIER|STAT-AGAP028495|AGAP010423-AGAP028495|intergenic_region|AGAP010423-AGAP028495|||n.3099541T>C||||||
3L	3099565	A	C	51	0	15	7	92	11	ANN=C|downstream_gene_variant|MODIFIER|STAT|AGAP010423|transcript|AGAP010423-RA|protein_coding||c.*4831A>C|||||4831|,C|intergenic_region|MODIFIER|STAT-AGAP028495|AGAP010423-AGAP028495|intergenic_region|AGAP010423-AGAP028495|||n.3099565A>C||||||
3L	3099649	G	A	0	51	0	22	28	75	ANN=A|downstream_gene_variant|MODIFIER|STAT|AGAP010423|transcript|AGAP010423-RA|protein_coding||c.*4915G>A|||||4915|,A|intergenic_region|MODIFIER|STAT-AGAP028495|AGAP010423-AGAP028495|intergenic_region|AGAP010423-AGAP028495|||n.3099649G>A||||||
3L	3099722	A	G	51	0	0	22	103	0	ANN=G|downstream_gene_variant|MODIFIER|STAT|AGAP010423|transcript|AGAP010423-RA|protein_coding||c.*4988A>G|||||4988|,G|intergenic_region|MODIFIER|STAT-AGAP028495|AGAP010423-AGAP028495|intergenic_region|AGAP010423-AGAP028495|||n.3099722A>G||||||
3L	3099745	A	T	51	0	0	22	103	0	ANN=T|intergenic_region|MODIFIER|STAT-AGAP028495|AGAP010423-AGAP028495|intergenic_region|AGAP010423-AGAP028495|||n.3099745A>T||||||
3L	3099826	A	G	0	51	0	22	50	53	ANN=G|intergenic_region|MODIFIER|STAT-AGAP028495|AGAP010423-AGAP028495|intergenic_region|AGAP010423-AGAP028495|||n.3099826A>G||||||
3L	3099830	A	C	0	51	0	22	23	80	ANN=C|intergenic_region|MODIFIER|STAT-AGAP028495|AGAP010423-AGAP028495|intergenic_region|AGAP010423-AGAP028495|||n.3099830A>C||||||
3L	3099950	G	T	42	9	22	0	80	23	ANN=T|intergenic_region|MODIFIER|STAT-AGAP028495|AGAP010423-AGAP028495|intergenic_region|AGAP010423-AGAP028495|||n.3099950G>T||||||
3L	3099988	A	G	50	1	22	0	102	1	ANN=G|intergenic_region|MODIFIER|STAT-AGAP028495|AGAP010423-AGAP028495|intergenic_region|AGAP010423-AGAP028495|||n.3099988A>G||||||
3L	3100011	T	A	50	1	22	0	102	1	ANN=A|intergenic_region|MODIFIER|STAT-AGAP028495|AGAP010423-AGAP028495|intergenic_region|AGAP010423-AGAP028495|||n.3100011T>A||||||
3L	3100072	G	T	49	2	22	0	100	3	ANN=T|intergenic_region|MODIFIER|STAT-AGAP028495|AGAP010423-AGAP028495|intergenic_region|AGAP010423-AGAP028495|||n.3100072G>T||||||
3L	3100087	C	T	51	0	21	1	103	0	ANN=T|intergenic_region|MODIFIER|STAT-AGAP028495|AGAP010423-AGAP028495|intergenic_region|AGAP010423-AGAP028495|||n.3100087C>T||||||
3L	3100097	T	G	35	16	22	0	71	32	ANN=G|intergenic_region|MODIFIER|STAT-AGAP028495|AGAP010423-AGAP028495|intergenic_region|AGAP010423-AGAP028495|||n.3100097T>G||||||
3L	3100151	C	T	51	0	0	22	94	9	ANN=T|intergenic_region|MODIFIER|STAT-AGAP028495|AGAP010423-AGAP028495|intergenic_region|AGAP010423-AGAP028495|||n.3100151C>T||||||
3L	3100283	T	A	50	1	22	0	103	0	ANN=A|intergenic_region|MODIFIER|STAT-AGAP028495|AGAP010423-AGAP028495|intergenic_region|AGAP010423-AGAP028495|||n.3100283T>A||||||
3L	3101272	C	T	0	51	22	0	80	23	ANN=T|intergenic_region|MODIFIER|STAT-AGAP028495|AGAP010423-AGAP028495|intergenic_region|AGAP010423-AGAP028495|||n.3101272C>T||||||
3L	3101434	A	G	0	51	22	0	0	103	ANN=G|intergenic_region|MODIFIER|STAT-AGAP028495|AGAP010423-AGAP028495|intergenic_region|AGAP010423-AGAP028495|||n.3101434A>G||||||
3L	3101536	C	T	0	51	22	0	80	23	ANN=T|intergenic_region|MODIFIER|STAT-AGAP028495|AGAP010423-AGAP028495|intergenic_region|AGAP010423-AGAP028495|||n.3101536C>T||||||
3L	3102367	T	G	0	51	22	0	55	48	ANN=G|intergenic_region|MODIFIER|STAT-AGAP028495|AGAP010423-AGAP028495|intergenic_region|AGAP010423-AGAP028495|||n.3102367T>G||||||
3L	3102724	C	G	1	50	22	0	80	23	ANN=G|intergenic_region|MODIFIER|STAT-AGAP028495|AGAP010423-AGAP028495|intergenic_region|AGAP010423-AGAP028495|||n.3102724C>G||||||
3L	3102929	C	T	50	1	22	0	96	7	ANN=T|intergenic_region|MODIFIER|STAT-AGAP028495|AGAP010423-AGAP028495|intergenic_region|AGAP010423-AGAP028495|||n.3102929C>T||||||
3L	3103282	G	A	0	51	22	0	91	12	ANN=A|intergenic_region|MODIFIER|STAT-AGAP028495|AGAP010423-AGAP028495|intergenic_region|AGAP010423-AGAP028495|||n.3103282G>A||||||
3L	3103320	T	C	0	51	22	0	68	35	ANN=C|intergenic_region|MODIFIER|STAT-AGAP028495|AGAP010423-AGAP028495|intergenic_region|AGAP010423-AGAP028495|||n.3103320T>C||||||
3L	3103413	T	G	0	51	22	0	103	0	ANN=G|intergenic_region|MODIFIER|STAT-AGAP028495|AGAP010423-AGAP028495|intergenic_region|AGAP010423-AGAP028495|||n.3103413T>G||||||
3L	3103576	A	G	0	51	22	0	103	0	ANN=G|intergenic_region|MODIFIER|STAT-AGAP028495|AGAP010423-AGAP028495|intergenic_region|AGAP010423-AGAP028495|||n.3103576A>G||||||
3L	3103716	A	G	0	51	22	0	68	35	ANN=G|intergenic_region|MODIFIER|STAT-AGAP028495|AGAP010423-AGAP028495|intergenic_region|AGAP010423-AGAP028495|||n.3103716A>G||||||
3L	3103854	T	C	0	51	22	0	102	1	ANN=C|intergenic_region|MODIFIER|STAT-AGAP028495|AGAP010423-AGAP028495|intergenic_region|AGAP010423-AGAP028495|||n.3103854T>C||||||
3L	3103934	T	C	0	51	22	0	102	1	ANN=C|intergenic_region|MODIFIER|STAT-AGAP028495|AGAP010423-AGAP028495|intergenic_region|AGAP010423-AGAP028495|||n.3103934T>C||||||
3L	3104002	T	A	0	51	22	0	102	1	ANN=A|intergenic_region|MODIFIER|STAT-AGAP028495|AGAP010423-AGAP028495|intergenic_region|AGAP010423-AGAP028495|||n.3104002T>A||||||
3L	3104041	T	C	0	51	22	0	52	51	ANN=C|intergenic_region|MODIFIER|STAT-AGAP028495|AGAP010423-AGAP028495|intergenic_region|AGAP010423-AGAP028495|||n.3104041T>C||||||
3L	3104103	C	T	0	51	22	0	52	51	ANN=T|intergenic_region|MODIFIER|STAT-AGAP028495|AGAP010423-AGAP028495|intergenic_region|AGAP010423-AGAP028495|||n.3104103C>T||||||
3L	3104115	C	A	0	51	22	0	52	51	ANN=A|intergenic_region|MODIFIER|STAT-AGAP028495|AGAP010423-AGAP028495|intergenic_region|AGAP010423-AGAP028495|||n.3104115C>A||||||
3L	3104119	C	T	0	51	22	0	52	51	ANN=T|intergenic_region|MODIFIER|STAT-AGAP028495|AGAP010423-AGAP028495|intergenic_region|AGAP010423-AGAP028495|||n.3104119C>T||||||
3L	3104142	A	C	0	51	22	0	103	0	ANN=C|intergenic_region|MODIFIER|STAT-AGAP028495|AGAP010423-AGAP028495|intergenic_region|AGAP010423-AGAP028495|||n.3104142A>C||||||
3L	3104144	A	T	51	0	20	2	103	0	ANN=T|intergenic_region|MODIFIER|STAT-AGAP028495|AGAP010423-AGAP028495|intergenic_region|AGAP010423-AGAP028495|||n.3104144A>T||||||
3L	3104145	C	A	51	0	7	15	103	0	ANN=A|intergenic_region|MODIFIER|STAT-AGAP028495|AGAP010423-AGAP028495|intergenic_region|AGAP010423-AGAP028495|||n.3104145C>A||||||
3L	3104203	C	T	0	51	22	0	103	0	ANN=T|intergenic_region|MODIFIER|STAT-AGAP028495|AGAP010423-AGAP028495|intergenic_region|AGAP010423-AGAP028495|||n.3104203C>T||||||
3L	3104294	G	A	50	1	22	0	103	0	ANN=A|intergenic_region|MODIFIER|STAT-AGAP028495|AGAP010423-AGAP028495|intergenic_region|AGAP010423-AGAP028495|||n.3104294G>A||||||
3L	3104419	T	A	0	51	22	0	103	0	ANN=A|intergenic_region|MODIFIER|STAT-AGAP028495|AGAP010423-AGAP028495|intergenic_region|AGAP010423-AGAP028495|||n.3104419T>A||||||
3L	3104586	T	A	0	51	0	22	41	62	ANN=A|intergenic_region|MODIFIER|STAT-AGAP028495|AGAP010423-AGAP028495|intergenic_region|AGAP010423-AGAP028495|||n.3104586T>A||||||
3L	3104825	T	A	50	1	22	0	74	29	ANN=A|intergenic_region|MODIFIER|STAT-AGAP028495|AGAP010423-AGAP028495|intergenic_region|AGAP010423-AGAP028495|||n.3104825T>A||||||
3L	3104860	A	G	0	51	22	0	103	0	ANN=G|intergenic_region|MODIFIER|STAT-AGAP028495|AGAP010423-AGAP028495|intergenic_region|AGAP010423-AGAP028495|||n.3104860A>G||||||
3L	3105717	T	A	51	0	0	22	40	63	ANN=A|intergenic_region|MODIFIER|STAT-AGAP028495|AGAP010423-AGAP028495|intergenic_region|AGAP010423-AGAP028495|||n.3105717T>A||||||
3L	3105763	T	C	51	0	0	22	46	57	ANN=C|intergenic_region|MODIFIER|STAT-AGAP028495|AGAP010423-AGAP028495|intergenic_region|AGAP010423-AGAP028495|||n.3105763T>C||||||
3L	3105794	T	A	51	0	0	22	65	38	ANN=A|intergenic_region|MODIFIER|STAT-AGAP028495|AGAP010423-AGAP028495|intergenic_region|AGAP010423-AGAP028495|||n.3105794T>A||||||
3L	3106017	G	A	51	0	0	22	103	0	ANN=A|intergenic_region|MODIFIER|STAT-AGAP028495|AGAP010423-AGAP028495|intergenic_region|AGAP010423-AGAP028495|||n.3106017G>A||||||
3L	3106067	A	G	0	51	0	22	1	102	ANN=G|intergenic_region|MODIFIER|STAT-AGAP028495|AGAP010423-AGAP028495|intergenic_region|AGAP010423-AGAP028495|||n.3106067A>G||||||
3L	3106103	C	T	0	51	0	22	41	62	ANN=T|intergenic_region|MODIFIER|STAT-AGAP028495|AGAP010423-AGAP028495|intergenic_region|AGAP010423-AGAP028495|||n.3106103C>T||||||
3L	3106200	A	G	0	51	0	22	1	102	ANN=G|intergenic_region|MODIFIER|STAT-AGAP028495|AGAP010423-AGAP028495|intergenic_region|AGAP010423-AGAP028495|||n.3106200A>G||||||
3L	3106348	A	T	51	0	0	22	103	0	ANN=T|intergenic_region|MODIFIER|STAT-AGAP028495|AGAP010423-AGAP028495|intergenic_region|AGAP010423-AGAP028495|||n.3106348A>T||||||
3L	3106457	G	A	0	51	0	22	37	66	ANN=A|intergenic_region|MODIFIER|STAT-AGAP028495|AGAP010423-AGAP028495|intergenic_region|AGAP010423-AGAP028495|||n.3106457G>A||||||
3L	3106462	T	C	0	51	0	22	37	66	ANN=C|intergenic_region|MODIFIER|STAT-AGAP028495|AGAP010423-AGAP028495|intergenic_region|AGAP010423-AGAP028495|||n.3106462T>C||||||
3L	3106487	C	T	0	51	0	22	37	66	ANN=T|intergenic_region|MODIFIER|STAT-AGAP028495|AGAP010423-AGAP028495|intergenic_region|AGAP010423-AGAP028495|||n.3106487C>T||||||
3L	3106730	C	A	0	51	22	0	100	3	ANN=A|upstream_gene_variant|MODIFIER|AGAP028495|AGAP028495|transcript|AGAP028495-RA|protein_coding||c.-5530C>A|||||4993|,A|intergenic_region|MODIFIER|STAT-AGAP028495|AGAP010423-AGAP028495|intergenic_region|AGAP010423-AGAP028495|||n.3106730C>A||||||
3L	3106861	G	A	0	51	22	0	100	3	ANN=A|upstream_gene_variant|MODIFIER|AGAP028495|AGAP028495|transcript|AGAP028495-RA|protein_coding||c.-5399G>A|||||4862|,A|intergenic_region|MODIFIER|STAT-AGAP028495|AGAP010423-AGAP028495|intergenic_region|AGAP010423-AGAP028495|||n.3106861G>A||||||
3L	3106897	C	G	0	51	0	22	50	53	ANN=G|upstream_gene_variant|MODIFIER|AGAP028495|AGAP028495|transcript|AGAP028495-RA|protein_coding||c.-5363C>G|||||4826|,G|intergenic_region|MODIFIER|STAT-AGAP028495|AGAP010423-AGAP028495|intergenic_region|AGAP010423-AGAP028495|||n.3106897C>G||||||
3L	3106991	T	A	50	1	22	0	103	0	ANN=A|upstream_gene_variant|MODIFIER|AGAP028495|AGAP028495|transcript|AGAP028495-RA|protein_coding||c.-5269T>A|||||4732|,A|intergenic_region|MODIFIER|STAT-AGAP028495|AGAP010423-AGAP028495|intergenic_region|AGAP010423-AGAP028495|||n.3106991T>A||||||
3L	3106994	A	C	0	51	22	0	103	0	ANN=C|upstream_gene_variant|MODIFIER|AGAP028495|AGAP028495|transcript|AGAP028495-RA|protein_coding||c.-5266A>C|||||4729|,C|intergenic_region|MODIFIER|STAT-AGAP028495|AGAP010423-AGAP028495|intergenic_region|AGAP010423-AGAP028495|||n.3106994A>C||||||
3L	3107055	A	G	0	51	22	0	74	29	ANN=G|upstream_gene_variant|MODIFIER|AGAP028495|AGAP028495|transcript|AGAP028495-RA|protein_coding||c.-5205A>G|||||4668|,G|intergenic_region|MODIFIER|STAT-AGAP028495|AGAP010423-AGAP028495|intergenic_region|AGAP010423-AGAP028495|||n.3107055A>G||||||
3L	3107070	A	T	0	51	22	0	40	63	ANN=T|upstream_gene_variant|MODIFIER|AGAP028495|AGAP028495|transcript|AGAP028495-RA|protein_coding||c.-5190A>T|||||4653|,T|intergenic_region|MODIFIER|STAT-AGAP028495|AGAP010423-AGAP028495|intergenic_region|AGAP010423-AGAP028495|||n.3107070A>T||||||
3L	3107212	A	T	0	51	0	22	1	102	ANN=T|upstream_gene_variant|MODIFIER|AGAP028495|AGAP028495|transcript|AGAP028495-RA|protein_coding||c.-5048A>T|||||4511|,T|intergenic_region|MODIFIER|STAT-AGAP028495|AGAP010423-AGAP028495|intergenic_region|AGAP010423-AGAP028495|||n.3107212A>T||||||
3L	3107310	A	C	0	51	0	22	2	101	ANN=C|upstream_gene_variant|MODIFIER|AGAP028495|AGAP028495|transcript|AGAP028495-RA|protein_coding||c.-4950A>C|||||4413|,C|intergenic_region|MODIFIER|STAT-AGAP028495|AGAP010423-AGAP028495|intergenic_region|AGAP010423-AGAP028495|||n.3107310A>C||||||
3L	3107485	A	G	0	51	0	22	19	84	ANN=G|upstream_gene_variant|MODIFIER|AGAP028495|AGAP028495|transcript|AGAP028495-RA|protein_coding||c.-4775A>G|||||4238|,G|intergenic_region|MODIFIER|STAT-AGAP028495|AGAP010423-AGAP028495|intergenic_region|AGAP010423-AGAP028495|||n.3107485A>G||||||
3L	3107570	C	A	18	33	0	22	31	72	ANN=A|upstream_gene_variant|MODIFIER|AGAP028495|AGAP028495|transcript|AGAP028495-RA|protein_coding||c.-4690C>A|||||4153|,A|intergenic_region|MODIFIER|STAT-AGAP028495|AGAP010423-AGAP028495|intergenic_region|AGAP010423-AGAP028495|||n.3107570C>A||||||
3L	3107655	A	C	18	33	0	22	95	8	ANN=C|upstream_gene_variant|MODIFIER|AGAP028495|AGAP028495|transcript|AGAP028495-RA|protein_coding||c.-4605A>C|||||4068|,C|intergenic_region|MODIFIER|STAT-AGAP028495|AGAP010423-AGAP028495|intergenic_region|AGAP010423-AGAP028495|||n.3107655A>C||||||
3L	3108040	A	G	51	0	5	17	103	0	ANN=G|upstream_gene_variant|MODIFIER|AGAP028495|AGAP028495|transcript|AGAP028495-RA|protein_coding||c.-4220A>G|||||3683|,G|intergenic_region|MODIFIER|STAT-AGAP028495|AGAP010423-AGAP028495|intergenic_region|AGAP010423-AGAP028495|||n.3108040A>G||||||
3L	3108165	G	A	0	51	0	22	38	65	ANN=A|upstream_gene_variant|MODIFIER|AGAP028495|AGAP028495|transcript|AGAP028495-RA|protein_coding||c.-4095G>A|||||3558|,A|intergenic_region|MODIFIER|STAT-AGAP028495|AGAP010423-AGAP028495|intergenic_region|AGAP010423-AGAP028495|||n.3108165G>A||||||
3L	3108319	A	C	0	51	0	22	32	71	ANN=C|upstream_gene_variant|MODIFIER|AGAP028495|AGAP028495|transcript|AGAP028495-RA|protein_coding||c.-3941A>C|||||3404|,C|intergenic_region|MODIFIER|STAT-AGAP028495|AGAP010423-AGAP028495|intergenic_region|AGAP010423-AGAP028495|||n.3108319A>C||||||
3L	3108394	C	T	0	51	22	0	94	9	ANN=T|upstream_gene_variant|MODIFIER|AGAP028495|AGAP028495|transcript|AGAP028495-RA|protein_coding||c.-3866C>T|||||3329|,T|intergenic_region|MODIFIER|STAT-AGAP028495|AGAP010423-AGAP028495|intergenic_region|AGAP010423-AGAP028495|||n.3108394C>T||||||
3L	3108432	T	G	51	0	0	22	99	4	ANN=G|upstream_gene_variant|MODIFIER|AGAP028495|AGAP028495|transcript|AGAP028495-RA|protein_coding||c.-3828T>G|||||3291|,G|intergenic_region|MODIFIER|STAT-AGAP028495|AGAP010423-AGAP028495|intergenic_region|AGAP010423-AGAP028495|||n.3108432T>G||||||
3L	3108474	A	G	0	51	0	22	19	84	ANN=G|upstream_gene_variant|MODIFIER|AGAP028495|AGAP028495|transcript|AGAP028495-RA|protein_coding||c.-3786A>G|||||3249|,G|intergenic_region|MODIFIER|STAT-AGAP028495|AGAP010423-AGAP028495|intergenic_region|AGAP010423-AGAP028495|||n.3108474A>G||||||
3L	3108526	G	A	51	0	20	2	103	0	ANN=A|upstream_gene_variant|MODIFIER|AGAP028495|AGAP028495|transcript|AGAP028495-RA|protein_coding||c.-3734G>A|||||3197|,A|intergenic_region|MODIFIER|STAT-AGAP028495|AGAP010423-AGAP028495|intergenic_region|AGAP010423-AGAP028495|||n.3108526G>A||||||
3L	3108545	T	C	51	0	0	22	80	23	ANN=C|upstream_gene_variant|MODIFIER|AGAP028495|AGAP028495|transcript|AGAP028495-RA|protein_coding||c.-3715T>C|||||3178|,C|intergenic_region|MODIFIER|STAT-AGAP028495|AGAP010423-AGAP028495|intergenic_region|AGAP010423-AGAP028495|||n.3108545T>C||||||
3L	3108549	G	T	51	0	0	22	100	3	ANN=T|upstream_gene_variant|MODIFIER|AGAP028495|AGAP028495|transcript|AGAP028495-RA|protein_coding||c.-3711G>T|||||3174|,T|intergenic_region|MODIFIER|STAT-AGAP028495|AGAP010423-AGAP028495|intergenic_region|AGAP010423-AGAP028495|||n.3108549G>T||||||
3L	3108717	G	A	51	0	0	22	99	4	ANN=A|upstream_gene_variant|MODIFIER|AGAP028495|AGAP028495|transcript|AGAP028495-RA|protein_coding||c.-3543G>A|||||3006|,A|intergenic_region|MODIFIER|STAT-AGAP028495|AGAP010423-AGAP028495|intergenic_region|AGAP010423-AGAP028495|||n.3108717G>A||||||
3L	3108830	T	A	51	0	0	22	98	5	ANN=A|upstream_gene_variant|MODIFIER|AGAP028495|AGAP028495|transcript|AGAP028495-RA|protein_coding||c.-3430T>A|||||2893|,A|intergenic_region|MODIFIER|STAT-AGAP028495|AGAP010423-AGAP028495|intergenic_region|AGAP010423-AGAP028495|||n.3108830T>A||||||
3L	3108902	G	A	0	51	22	0	89	14	ANN=A|upstream_gene_variant|MODIFIER|AGAP028495|AGAP028495|transcript|AGAP028495-RA|protein_coding||c.-3358G>A|||||2821|,A|intergenic_region|MODIFIER|STAT-AGAP028495|AGAP010423-AGAP028495|intergenic_region|AGAP010423-AGAP028495|||n.3108902G>A||||||
3L	3109038	A	G	0	51	0	22	65	38	ANN=G|upstream_gene_variant|MODIFIER|AGAP028495|AGAP028495|transcript|AGAP028495-RA|protein_coding||c.-3222A>G|||||2685|,G|intergenic_region|MODIFIER|STAT-AGAP028495|AGAP010423-AGAP028495|intergenic_region|AGAP010423-AGAP028495|||n.3109038A>G||||||
3L	3109048	T	A	51	0	0	22	100	3	ANN=A|upstream_gene_variant|MODIFIER|AGAP028495|AGAP028495|transcript|AGAP028495-RA|protein_coding||c.-3212T>A|||||2675|,A|intergenic_region|MODIFIER|STAT-AGAP028495|AGAP010423-AGAP028495|intergenic_region|AGAP010423-AGAP028495|||n.3109048T>A||||||
3L	3109057	T	A	50	1	22	0	74	29	ANN=A|upstream_gene_variant|MODIFIER|AGAP028495|AGAP028495|transcript|AGAP028495-RA|protein_coding||c.-3203T>A|||||2666|,A|intergenic_region|MODIFIER|STAT-AGAP028495|AGAP010423-AGAP028495|intergenic_region|AGAP010423-AGAP028495|||n.3109057T>A||||||
3L	3109068	T	A	0	51	0	22	46	57	ANN=A|upstream_gene_variant|MODIFIER|AGAP028495|AGAP028495|transcript|AGAP028495-RA|protein_coding||c.-3192T>A|||||2655|,A|intergenic_region|MODIFIER|STAT-AGAP028495|AGAP010423-AGAP028495|intergenic_region|AGAP010423-AGAP028495|||n.3109068T>A||||||
3L	3109097	A	C	0	51	22	0	49	54	ANN=C|upstream_gene_variant|MODIFIER|AGAP028495|AGAP028495|transcript|AGAP028495-RA|protein_coding||c.-3163A>C|||||2626|,C|intergenic_region|MODIFIER|STAT-AGAP028495|AGAP010423-AGAP028495|intergenic_region|AGAP010423-AGAP028495|||n.3109097A>C||||||
3L	3109111	A	T	51	0	0	22	100	3	ANN=T|upstream_gene_variant|MODIFIER|AGAP028495|AGAP028495|transcript|AGAP028495-RA|protein_coding||c.-3149A>T|||||2612|,T|intergenic_region|MODIFIER|STAT-AGAP028495|AGAP010423-AGAP028495|intergenic_region|AGAP010423-AGAP028495|||n.3109111A>T||||||
3L	3109186	C	T	0	51	0	22	46	57	ANN=T|upstream_gene_variant|MODIFIER|AGAP028495|AGAP028495|transcript|AGAP028495-RA|protein_coding||c.-3074C>T|||||2537|,T|intergenic_region|MODIFIER|STAT-AGAP028495|AGAP010423-AGAP028495|intergenic_region|AGAP010423-AGAP028495|||n.3109186C>T||||||
3L	3109212	C	A	51	0	0	22	100	3	ANN=A|upstream_gene_variant|MODIFIER|AGAP028495|AGAP028495|transcript|AGAP028495-RA|protein_coding||c.-3048C>A|||||2511|,A|intergenic_region|MODIFIER|STAT-AGAP028495|AGAP010423-AGAP028495|intergenic_region|AGAP010423-AGAP028495|||n.3109212C>A||||||
3L	3109308	T	C	51	0	7	15	103	0	ANN=C|upstream_gene_variant|MODIFIER|AGAP028495|AGAP028495|transcript|AGAP028495-RA|protein_coding||c.-2952T>C|||||2415|,C|intergenic_region|MODIFIER|STAT-AGAP028495|AGAP010423-AGAP028495|intergenic_region|AGAP010423-AGAP028495|||n.3109308T>C||||||
3L	3109502	A	C	0	51	22	0	61	42	ANN=C|upstream_gene_variant|MODIFIER|AGAP028495|AGAP028495|transcript|AGAP028495-RA|protein_coding||c.-2758A>C|||||2221|,C|intergenic_region|MODIFIER|STAT-AGAP028495|AGAP010423-AGAP028495|intergenic_region|AGAP010423-AGAP028495|||n.3109502A>C||||||
3L	3109775	T	C	51	0	0	22	103	0	ANN=C|upstream_gene_variant|MODIFIER|AGAP028495|AGAP028495|transcript|AGAP028495-RA|protein_coding||c.-2485T>C|||||1948|,C|intergenic_region|MODIFIER|STAT-AGAP028495|AGAP010423-AGAP028495|intergenic_region|AGAP010423-AGAP028495|||n.3109775T>C||||||
3L	3109857	C	T	0	51	0	22	1	102	ANN=T|upstream_gene_variant|MODIFIER|AGAP028495|AGAP028495|transcript|AGAP028495-RA|protein_coding||c.-2403C>T|||||1866|,T|intergenic_region|MODIFIER|STAT-AGAP028495|AGAP010423-AGAP028495|intergenic_region|AGAP010423-AGAP028495|||n.3109857C>T||||||
3L	3109877	A	G	0	51	22	0	79	24	ANN=G|upstream_gene_variant|MODIFIER|AGAP028495|AGAP028495|transcript|AGAP028495-RA|protein_coding||c.-2383A>G|||||1846|,G|intergenic_region|MODIFIER|STAT-AGAP028495|AGAP010423-AGAP028495|intergenic_region|AGAP010423-AGAP028495|||n.3109877A>G||||||
3L	3109935	A	C	51	0	0	22	59	44	ANN=C|upstream_gene_variant|MODIFIER|AGAP028495|AGAP028495|transcript|AGAP028495-RA|protein_coding||c.-2325A>C|||||1788|,C|intergenic_region|MODIFIER|STAT-AGAP028495|AGAP010423-AGAP028495|intergenic_region|AGAP010423-AGAP028495|||n.3109935A>C||||||
3L	3110103	C	T	0	51	22	0	83	20	ANN=T|upstream_gene_variant|MODIFIER|AGAP028495|AGAP028495|transcript|AGAP028495-RA|protein_coding||c.-2157C>T|||||1620|,T|intergenic_region|MODIFIER|STAT-AGAP028495|AGAP010423-AGAP028495|intergenic_region|AGAP010423-AGAP028495|||n.3110103C>T||||||
3L	3110135	T	G	51	0	0	22	58	45	ANN=G|upstream_gene_variant|MODIFIER|AGAP028495|AGAP028495|transcript|AGAP028495-RA|protein_coding||c.-2125T>G|||||1588|,G|intergenic_region|MODIFIER|STAT-AGAP028495|AGAP010423-AGAP028495|intergenic_region|AGAP010423-AGAP028495|||n.3110135T>G||||||
3L	3110226	C	G	0	51	0	22	35	68	ANN=G|upstream_gene_variant|MODIFIER|AGAP028495|AGAP028495|transcript|AGAP028495-RA|protein_coding||c.-2034C>G|||||1497|,G|intergenic_region|MODIFIER|STAT-AGAP028495|AGAP010423-AGAP028495|intergenic_region|AGAP010423-AGAP028495|||n.3110226C>G||||||
3L	3110289	G	A	0	51	0	22	40	63	ANN=A|upstream_gene_variant|MODIFIER|AGAP028495|AGAP028495|transcript|AGAP028495-RA|protein_coding||c.-1971G>A|||||1434|,A|intergenic_region|MODIFIER|STAT-AGAP028495|AGAP010423-AGAP028495|intergenic_region|AGAP010423-AGAP028495|||n.3110289G>A||||||
3L	3110322	A	T	50	1	22	0	103	0	ANN=T|upstream_gene_variant|MODIFIER|AGAP028495|AGAP028495|transcript|AGAP028495-RA|protein_coding||c.-1938A>T|||||1401|,T|intergenic_region|MODIFIER|STAT-AGAP028495|AGAP010423-AGAP028495|intergenic_region|AGAP010423-AGAP028495|||n.3110322A>T||||||
3L	3110331	T	A	51	0	0	22	62	41	ANN=A|upstream_gene_variant|MODIFIER|AGAP028495|AGAP028495|transcript|AGAP028495-RA|protein_coding||c.-1929T>A|||||1392|,A|intergenic_region|MODIFIER|STAT-AGAP028495|AGAP010423-AGAP028495|intergenic_region|AGAP010423-AGAP028495|||n.3110331T>A||||||
3L	3110341	A	C	51	0	0	22	62	41	ANN=C|upstream_gene_variant|MODIFIER|AGAP028495|AGAP028495|transcript|AGAP028495-RA|protein_coding||c.-1919A>C|||||1382|,C|intergenic_region|MODIFIER|STAT-AGAP028495|AGAP010423-AGAP028495|intergenic_region|AGAP010423-AGAP028495|||n.3110341A>C||||||
3L	3110398	C	T	0	51	22	0	76	27	ANN=T|upstream_gene_variant|MODIFIER|AGAP028495|AGAP028495|transcript|AGAP028495-RA|protein_coding||c.-1862C>T|||||1325|,T|intergenic_region|MODIFIER|STAT-AGAP028495|AGAP010423-AGAP028495|intergenic_region|AGAP010423-AGAP028495|||n.3110398C>T||||||
3L	3110432	T	G	0	51	22	0	76	27	ANN=G|upstream_gene_variant|MODIFIER|AGAP028495|AGAP028495|transcript|AGAP028495-RA|protein_coding||c.-1828T>G|||||1291|,G|intergenic_region|MODIFIER|STAT-AGAP028495|AGAP010423-AGAP028495|intergenic_region|AGAP010423-AGAP028495|||n.3110432T>G||||||
3L	3110440	T	A	0	51	22	0	59	44	ANN=A|upstream_gene_variant|MODIFIER|AGAP028495|AGAP028495|transcript|AGAP028495-RA|protein_coding||c.-1820T>A|||||1283|,A|intergenic_region|MODIFIER|STAT-AGAP028495|AGAP010423-AGAP028495|intergenic_region|AGAP010423-AGAP028495|||n.3110440T>A||||||
3L	3110459	A	C	51	0	0	22	45	58	ANN=C|upstream_gene_variant|MODIFIER|AGAP028495|AGAP028495|transcript|AGAP028495-RA|protein_coding||c.-1801A>C|||||1264|,C|intergenic_region|MODIFIER|STAT-AGAP028495|AGAP010423-AGAP028495|intergenic_region|AGAP010423-AGAP028495|||n.3110459A>C||||||
3L	3110503	G	T	51	0	17	5	103	0	ANN=T|upstream_gene_variant|MODIFIER|AGAP028495|AGAP028495|transcript|AGAP028495-RA|protein_coding||c.-1757G>T|||||1220|,T|intergenic_region|MODIFIER|STAT-AGAP028495|AGAP010423-AGAP028495|intergenic_region|AGAP010423-AGAP028495|||n.3110503G>T||||||
3L	3110506	A	T	51	0	0	22	62	41	ANN=T|upstream_gene_variant|MODIFIER|AGAP028495|AGAP028495|transcript|AGAP028495-RA|protein_coding||c.-1754A>T|||||1217|,T|intergenic_region|MODIFIER|STAT-AGAP028495|AGAP010423-AGAP028495|intergenic_region|AGAP010423-AGAP028495|||n.3110506A>T||||||
3L	3110507	C	T	0	51	0	22	1	102	ANN=T|upstream_gene_variant|MODIFIER|AGAP028495|AGAP028495|transcript|AGAP028495-RA|protein_coding||c.-1753C>T|||||1216|,T|intergenic_region|MODIFIER|STAT-AGAP028495|AGAP010423-AGAP028495|intergenic_region|AGAP010423-AGAP028495|||n.3110507C>T||||||
3L	3110598	A	G	51	0	0	22	55	48	ANN=G|upstream_gene_variant|MODIFIER|AGAP028495|AGAP028495|transcript|AGAP028495-RA|protein_coding||c.-1662A>G|||||1125|,G|intergenic_region|MODIFIER|STAT-AGAP028495|AGAP010423-AGAP028495|intergenic_region|AGAP010423-AGAP028495|||n.3110598A>G||||||
3L	3110606	C	G	51	0	0	22	62	41	ANN=G|upstream_gene_variant|MODIFIER|AGAP028495|AGAP028495|transcript|AGAP028495-RA|protein_coding||c.-1654C>G|||||1117|,G|intergenic_region|MODIFIER|STAT-AGAP028495|AGAP010423-AGAP028495|intergenic_region|AGAP010423-AGAP028495|||n.3110606C>G||||||
3L	3110640	G	A	51	0	0	22	62	41	ANN=A|upstream_gene_variant|MODIFIER|AGAP028495|AGAP028495|transcript|AGAP028495-RA|protein_coding||c.-1620G>A|||||1083|,A|intergenic_region|MODIFIER|STAT-AGAP028495|AGAP010423-AGAP028495|intergenic_region|AGAP010423-AGAP028495|||n.3110640G>A||||||
3L	3110660	G	T	0	51	22	0	59	44	ANN=T|upstream_gene_variant|MODIFIER|AGAP028495|AGAP028495|transcript|AGAP028495-RA|protein_coding||c.-1600G>T|||||1063|,T|intergenic_region|MODIFIER|STAT-AGAP028495|AGAP010423-AGAP028495|intergenic_region|AGAP010423-AGAP028495|||n.3110660G>T||||||
3L	3110667	G	T	1	50	22	0	59	44	ANN=T|upstream_gene_variant|MODIFIER|AGAP028495|AGAP028495|transcript|AGAP028495-RA|protein_coding||c.-1593G>T|||||1056|,T|intergenic_region|MODIFIER|STAT-AGAP028495|AGAP010423-AGAP028495|intergenic_region|AGAP010423-AGAP028495|||n.3110667G>T||||||
3L	3110668	T	C	1	50	22	0	59	44	ANN=C|upstream_gene_variant|MODIFIER|AGAP028495|AGAP028495|transcript|AGAP028495-RA|protein_coding||c.-1592T>C|||||1055|,C|intergenic_region|MODIFIER|STAT-AGAP028495|AGAP010423-AGAP028495|intergenic_region|AGAP010423-AGAP028495|||n.3110668T>C||||||
3L	3110683	C	A	51	0	0	22	94	9	ANN=A|upstream_gene_variant|MODIFIER|AGAP028495|AGAP028495|transcript|AGAP028495-RA|protein_coding||c.-1577C>A|||||1040|,A|intergenic_region|MODIFIER|STAT-AGAP028495|AGAP010423-AGAP028495|intergenic_region|AGAP010423-AGAP028495|||n.3110683C>A||||||
3L	3110710	A	C	51	0	0	22	103	0	ANN=C|upstream_gene_variant|MODIFIER|AGAP028495|AGAP028495|transcript|AGAP028495-RA|protein_coding||c.-1550A>C|||||1013|,C|intergenic_region|MODIFIER|STAT-AGAP028495|AGAP010423-AGAP028495|intergenic_region|AGAP010423-AGAP028495|||n.3110710A>C||||||
3L	3110726	G	A	0	51	22	0	79	24	ANN=A|upstream_gene_variant|MODIFIER|AGAP028495|AGAP028495|transcript|AGAP028495-RA|protein_coding||c.-1534G>A|||||997|,A|intergenic_region|MODIFIER|STAT-AGAP028495|AGAP010423-AGAP028495|intergenic_region|AGAP010423-AGAP028495|||n.3110726G>A||||||
3L	3110895	A	G	0	51	22	0	61	42	ANN=G|upstream_gene_variant|MODIFIER|AGAP028495|AGAP028495|transcript|AGAP028495-RA|protein_coding||c.-1365A>G|||||828|,G|intergenic_region|MODIFIER|STAT-AGAP028495|AGAP010423-AGAP028495|intergenic_region|AGAP010423-AGAP028495|||n.3110895A>G||||||
3L	3111476	C	T	0	51	0	22	18	85	ANN=T|upstream_gene_variant|MODIFIER|AGAP028495|AGAP028495|transcript|AGAP028495-RA|protein_coding||c.-784C>T|||||247|,T|intergenic_region|MODIFIER|STAT-AGAP028495|AGAP010423-AGAP028495|intergenic_region|AGAP010423-AGAP028495|||n.3111476C>T||||||
3L	3111630	T	A	50	1	22	0	68	35	ANN=A|upstream_gene_variant|MODIFIER|AGAP028495|AGAP028495|transcript|AGAP028495-RA|protein_coding||c.-630T>A|||||93|,A|intergenic_region|MODIFIER|STAT-AGAP028495|AGAP010423-AGAP028495|intergenic_region|AGAP010423-AGAP028495|||n.3111630T>A||||||
3L	3111656	G	A	0	51	22	0	82	21	ANN=A|upstream_gene_variant|MODIFIER|AGAP028495|AGAP028495|transcript|AGAP028495-RA|protein_coding||c.-604G>A|||||67|,A|intergenic_region|MODIFIER|STAT-AGAP028495|AGAP010423-AGAP028495|intergenic_region|AGAP010423-AGAP028495|||n.3111656G>A||||||
3L	3111751	C	T	50	1	0	22	103	0	ANN=T|5_prime_UTR_premature_start_codon_gain_variant|LOW|AGAP028495|AGAP028495|transcript|AGAP028495-RA|protein_coding|1/2|c.-509C>T||||||,T|5_prime_UTR_variant|MODIFIER|AGAP028495|AGAP028495|transcript|AGAP028495-RA|protein_coding|1/2|c.-509C>T|||||509|
3L	3111866	C	T	51	0	0	22	59	44	ANN=T|5_prime_UTR_premature_start_codon_gain_variant|LOW|AGAP028495|AGAP028495|transcript|AGAP028495-RA|protein_coding|1/2|c.-394C>T||||||,T|5_prime_UTR_variant|MODIFIER|AGAP028495|AGAP028495|transcript|AGAP028495-RA|protein_coding|1/2|c.-394C>T|||||394|
3L	3112000	G	T	0	51	22	0	83	20	ANN=T|5_prime_UTR_variant|MODIFIER|AGAP028495|AGAP028495|transcript|AGAP028495-RA|protein_coding|1/2|c.-260G>T|||||260|
3L	3112014	G	A	0	51	22	0	83	20	ANN=A|5_prime_UTR_variant|MODIFIER|AGAP028495|AGAP028495|transcript|AGAP028495-RA|protein_coding|1/2|c.-246G>A|||||246|
3L	3112071	A	T	51	0	0	22	58	45	ANN=T|5_prime_UTR_variant|MODIFIER|AGAP028495|AGAP028495|transcript|AGAP028495-RA|protein_coding|1/2|c.-189A>T|||||189|
3L	3112357	C	A	51	0	21	1	103	0	ANN=A|missense_variant|MODERATE|AGAP028495|AGAP028495|transcript|AGAP028495-RA|protein_coding|1/2|c.98C>A|p.Ala33Glu|635/1650|98/864|33/287||
3L	3112436	C	T	51	0	0	22	93	10	ANN=T|intron_variant|MODIFIER|AGAP028495|AGAP028495|transcript|AGAP028495-RA|protein_coding|1/1|c.125-30C>T||||||
3L	3112704	T	G	0	51	0	22	0	103	ANN=G|synonymous_variant|LOW|AGAP028495|AGAP028495|transcript|AGAP028495-RA|protein_coding|2/2|c.363T>G|p.Val121Val|900/1650|363/864|121/287||,G|downstream_gene_variant|MODIFIER|AGAP029332|AGAP029332|transcript|AGAP029332-RA|protein_coding||c.*4819A>C|||||4819|

## Sheet: Baguida_gambiae_PM_haplotype_SN
Chrom	Pos	Ref	Alt	n_Ref_cluster_1	n_Alt_cluster_1	n_Ref_cluster_2	n_Alt_cluster_2	n_Ref_cluster_3	n_Alt_cluster_3	n_Ref_non_cluster	n_Alt_non_cluster	Info
X	9165709	C	T	0	74	0	38			0	18	ANN=T|intergenic_region|MODIFIER|AGAP000516-AGAP000519|AGAP000516-AGAP000519|intergenic_region|AGAP000516-AGAP000519|||n.9165709C>T||||||
X	9165758	A	C	74	0	1	37			18	0	ANN=C|intergenic_region|MODIFIER|AGAP000516-AGAP000519|AGAP000516-AGAP000519|intergenic_region|AGAP000516-AGAP000519|||n.9165758A>C||||||
X	9165763	G	T	73	1	38	0			16	2	ANN=T|intergenic_region|MODIFIER|AGAP000516-AGAP000519|AGAP000516-AGAP000519|intergenic_region|AGAP000516-AGAP000519|||n.9165763G>T||||||
X	9165771	A	G	74	0	1	37			18	0	ANN=G|intergenic_region|MODIFIER|AGAP000516-AGAP000519|AGAP000516-AGAP000519|intergenic_region|AGAP000516-AGAP000519|||n.9165771A>G||||||
X	9165834	T	C	0	74	0	38			0	18	ANN=C|intergenic_region|MODIFIER|AGAP000516-AGAP000519|AGAP000516-AGAP000519|intergenic_region|AGAP000516-AGAP000519|||n.9165834T>C||||||
X	9166223	A	G	1	73	37	1			7	11	ANN=G|intergenic_region|MODIFIER|AGAP000516-AGAP000519|AGAP000516-AGAP000519|intergenic_region|AGAP000516-AGAP000519|||n.9166223A>G||||||
X	9166238	C	A	73	1	38	0			18	0	ANN=A|intergenic_region|MODIFIER|AGAP000516-AGAP000519|AGAP000516-AGAP000519|intergenic_region|AGAP000516-AGAP000519|||n.9166238C>A||||||
X	9166350	T	G	1	73	0	38			6	12	ANN=G|intergenic_region|MODIFIER|AGAP000516-AGAP000519|AGAP000516-AGAP000519|intergenic_region|AGAP000516-AGAP000519|||n.9166350T>G||||||
X	9166534	C	A	1	73	37	1			7	11	ANN=A|intergenic_region|MODIFIER|AGAP000516-AGAP000519|AGAP000516-AGAP000519|intergenic_region|AGAP000516-AGAP000519|||n.9166534C>A||||||
X	9166983	C	A	74	0	37	1			18	0	ANN=A|intergenic_region|MODIFIER|AGAP000516-AGAP000519|AGAP000516-AGAP000519|intergenic_region|AGAP000516-AGAP000519|||n.9166983C>A||||||
X	9167090	T	G	73	1	38	0			13	5	ANN=G|intergenic_region|MODIFIER|AGAP000516-AGAP000519|AGAP000516-AGAP000519|intergenic_region|AGAP000516-AGAP000519|||n.9167090T>G||||||
X	9167957	G	A	74	0	37	1			18	0	ANN=A|intergenic_region|MODIFIER|AGAP000516-AGAP000519|AGAP000516-AGAP000519|intergenic_region|AGAP000516-AGAP000519|||n.9167957G>A||||||
X	9167970	A	C	73	1	1	37			18	0	ANN=C|intergenic_region|MODIFIER|AGAP000516-AGAP000519|AGAP000516-AGAP000519|intergenic_region|AGAP000516-AGAP000519|||n.9167970A>C||||||
X	9168138	C	T	1	73	0	38			3	15	ANN=T|intergenic_region|MODIFIER|AGAP000516-AGAP000519|AGAP000516-AGAP000519|intergenic_region|AGAP000516-AGAP000519|||n.9168138C>T||||||
X	9168256	C	A	73	1	38	0			18	0	ANN=A|intergenic_region|MODIFIER|AGAP000516-AGAP000519|AGAP000516-AGAP000519|intergenic_region|AGAP000516-AGAP000519|||n.9168256C>A||||||
X	9169047	G	A	0	74	0	38			7	11	ANN=A|intergenic_region|MODIFIER|AGAP000516-AGAP000519|AGAP000516-AGAP000519|intergenic_region|AGAP000516-AGAP000519|||n.9169047G>A||||||
X	9169163	C	A	0	74	0	38			4	14	ANN=A|intergenic_region|MODIFIER|AGAP000516-AGAP000519|AGAP000516-AGAP000519|intergenic_region|AGAP000516-AGAP000519|||n.9169163C>A||||||
X	9169645	G	A	3	71	37	1			7	11	ANN=A|intergenic_region|MODIFIER|AGAP000516-AGAP000519|AGAP000516-AGAP000519|intergenic_region|AGAP000516-AGAP000519|||n.9169645G>A||||||
X	9169799	C	T	0	74	37	1			7	11	ANN=T|intergenic_region|MODIFIER|AGAP000516-AGAP000519|AGAP000516-AGAP000519|intergenic_region|AGAP000516-AGAP000519|||n.9169799C>T||||||
X	9169859	A	C	73	1	38	0			18	0	ANN=C|intergenic_region|MODIFIER|AGAP000516-AGAP000519|AGAP000516-AGAP000519|intergenic_region|AGAP000516-AGAP000519|||n.9169859A>C||||||
X	9169912	T	G	0	74	37	1			5	13	ANN=G|intergenic_region|MODIFIER|AGAP000516-AGAP000519|AGAP000516-AGAP000519|intergenic_region|AGAP000516-AGAP000519|||n.9169912T>G||||||
X	9170044	G	A	0	74	0	38			6	12	ANN=A|intergenic_region|MODIFIER|AGAP000516-AGAP000519|AGAP000516-AGAP000519|intergenic_region|AGAP000516-AGAP000519|||n.9170044G>A||||||
X	9170068	C	T	0	74	0	38			4	14	ANN=T|intergenic_region|MODIFIER|AGAP000516-AGAP000519|AGAP000516-AGAP000519|intergenic_region|AGAP000516-AGAP000519|||n.9170068C>T||||||
X	9170087	A	C	0	74	0	38			7	11	ANN=C|intergenic_region|MODIFIER|AGAP000516-AGAP000519|AGAP000516-AGAP000519|intergenic_region|AGAP000516-AGAP000519|||n.9170087A>C||||||
X	9170095	A	G	0	74	0	38			4	14	ANN=G|intergenic_region|MODIFIER|AGAP000516-AGAP000519|AGAP000516-AGAP000519|intergenic_region|AGAP000516-AGAP000519|||n.9170095A>G||||||
X	9170104	T	C	0	74	0	38			2	16	ANN=C|intergenic_region|MODIFIER|AGAP000516-AGAP000519|AGAP000516-AGAP000519|intergenic_region|AGAP000516-AGAP000519|||n.9170104T>C||||||
X	9170306	A	G	0	74	0	38			7	11	ANN=G|intergenic_region|MODIFIER|AGAP000516-AGAP000519|AGAP000516-AGAP000519|intergenic_region|AGAP000516-AGAP000519|||n.9170306A>G||||||
X	9170400	G	T	74	0	1	37			18	0	ANN=T|intergenic_region|MODIFIER|AGAP000516-AGAP000519|AGAP000516-AGAP000519|intergenic_region|AGAP000516-AGAP000519|||n.9170400G>T||||||
X	9170434	T	C	0	74	0	38			7	11	ANN=C|intergenic_region|MODIFIER|AGAP000516-AGAP000519|AGAP000516-AGAP000519|intergenic_region|AGAP000516-AGAP000519|||n.9170434T>C||||||
X	9170468	A	T	0	74	0	38			7	11	ANN=T|intergenic_region|MODIFIER|AGAP000516-AGAP000519|AGAP000516-AGAP000519|intergenic_region|AGAP000516-AGAP000519|||n.9170468A>T||||||
X	9170522	A	T	0	74	0	38			0	18	ANN=T|intergenic_region|MODIFIER|AGAP000516-AGAP000519|AGAP000516-AGAP000519|intergenic_region|AGAP000516-AGAP000519|||n.9170522A>T||||||
X	9170568	C	T	0	74	0	38			7	11	ANN=T|intergenic_region|MODIFIER|AGAP000516-AGAP000519|AGAP000516-AGAP000519|intergenic_region|AGAP000516-AGAP000519|||n.9170568C>T||||||
X	9170642	T	C	74	0	37	1			13	5	ANN=C|intergenic_region|MODIFIER|AGAP000516-AGAP000519|AGAP000516-AGAP000519|intergenic_region|AGAP000516-AGAP000519|||n.9170642T>C||||||
X	9170670	C	T	74	0	1	37			18	0	ANN=T|intergenic_region|MODIFIER|AGAP000516-AGAP000519|AGAP000516-AGAP000519|intergenic_region|AGAP000516-AGAP000519|||n.9170670C>T||||||
X	9170715	T	C	0	74	0	38			0	18	ANN=C|intergenic_region|MODIFIER|AGAP000516-AGAP000519|AGAP000516-AGAP000519|intergenic_region|AGAP000516-AGAP000519|||n.9170715T>C||||||
X	9171071	G	T	0	74	0	38			6	12	ANN=T|intergenic_region|MODIFIER|AGAP000516-AGAP000519|AGAP000516-AGAP000519|intergenic_region|AGAP000516-AGAP000519|||n.9171071G>T||||||
X	9171238	A	G	73	1	36	2			17	1	ANN=G|intergenic_region|MODIFIER|AGAP000516-AGAP000519|AGAP000516-AGAP000519|intergenic_region|AGAP000516-AGAP000519|||n.9171238A>G||||||
X	9171250	T	A	73	1	38	0			18	0	ANN=A|intergenic_region|MODIFIER|AGAP000516-AGAP000519|AGAP000516-AGAP000519|intergenic_region|AGAP000516-AGAP000519|||n.9171250T>A||||||
X	9171277	G	A	74	0	1	37			18	0	ANN=A|intergenic_region|MODIFIER|AGAP000516-AGAP000519|AGAP000516-AGAP000519|intergenic_region|AGAP000516-AGAP000519|||n.9171277G>A||||||
X	9171574	A	G	72	2	38	0			18	0	ANN=G|intergenic_region|MODIFIER|AGAP000516-AGAP000519|AGAP000516-AGAP000519|intergenic_region|AGAP000516-AGAP000519|||n.9171574A>G||||||
X	9171588	G	T	73	1	38	0			18	0	ANN=T|intergenic_region|MODIFIER|AGAP000516-AGAP000519|AGAP000516-AGAP000519|intergenic_region|AGAP000516-AGAP000519|||n.9171588G>T||||||
X	9172013	T	C	0	74	0	38			0	18	ANN=C|intergenic_region|MODIFIER|AGAP000516-AGAP000519|AGAP000516-AGAP000519|intergenic_region|AGAP000516-AGAP000519|||n.9172013T>C||||||
X	9172089	G	A	0	74	0	38			3	15	ANN=A|intergenic_region|MODIFIER|AGAP000516-AGAP000519|AGAP000516-AGAP000519|intergenic_region|AGAP000516-AGAP000519|||n.9172089G>A||||||
X	9172347	T	A	0	74	0	38			6	12	ANN=A|intergenic_region|MODIFIER|AGAP000516-AGAP000519|AGAP000516-AGAP000519|intergenic_region|AGAP000516-AGAP000519|||n.9172347T>A||||||
X	9172742	A	G	74	0	37	1			18	0	ANN=G|intergenic_region|MODIFIER|AGAP000516-AGAP000519|AGAP000516-AGAP000519|intergenic_region|AGAP000516-AGAP000519|||n.9172742A>G||||||
X	9172899	A	T	0	74	0	38			0	18	ANN=T|intergenic_region|MODIFIER|AGAP000516-AGAP000519|AGAP000516-AGAP000519|intergenic_region|AGAP000516-AGAP000519|||n.9172899A>T||||||
X	9173299	T	C	0	74	0	38			0	18	ANN=C|intergenic_region|MODIFIER|AGAP000516-AGAP000519|AGAP000516-AGAP000519|intergenic_region|AGAP000516-AGAP000519|||n.9173299T>C||||||
X	9173559	G	T	0	74	0	38			1	17	ANN=T|intergenic_region|MODIFIER|AGAP000516-AGAP000519|AGAP000516-AGAP000519|intergenic_region|AGAP000516-AGAP000519|||n.9173559G>T||||||
X	9173565	T	A	0	74	0	38			1	17	ANN=A|intergenic_region|MODIFIER|AGAP000516-AGAP000519|AGAP000516-AGAP000519|intergenic_region|AGAP000516-AGAP000519|||n.9173565T>A||||||
X	9173650	A	C	0	74	0	38			2	16	ANN=C|intergenic_region|MODIFIER|AGAP000516-AGAP000519|AGAP000516-AGAP000519|intergenic_region|AGAP000516-AGAP000519|||n.9173650A>C||||||
X	9173978	A	T	74	0	37	1			18	0	ANN=T|intergenic_region|MODIFIER|AGAP000516-AGAP000519|AGAP000516-AGAP000519|intergenic_region|AGAP000516-AGAP000519|||n.9173978A>T||||||
X	9174093	T	A	74	0	37	1			18	0	ANN=A|intergenic_region|MODIFIER|AGAP000516-AGAP000519|AGAP000516-AGAP000519|intergenic_region|AGAP000516-AGAP000519|||n.9174093T>A||||||
X	9174111	A	T	1	73	0	38			8	10	ANN=T|intergenic_region|MODIFIER|AGAP000516-AGAP000519|AGAP000516-AGAP000519|intergenic_region|AGAP000516-AGAP000519|||n.9174111A>T||||||
X	9174312	G	C	0	74	0	38			0	18	ANN=C|intergenic_region|MODIFIER|AGAP000516-AGAP000519|AGAP000516-AGAP000519|intergenic_region|AGAP000516-AGAP000519|||n.9174312G>C||||||
X	9174356	T	G	74	0	37	1			18	0	ANN=G|intergenic_region|MODIFIER|AGAP000516-AGAP000519|AGAP000516-AGAP000519|intergenic_region|AGAP000516-AGAP000519|||n.9174356T>G||||||
X	9174361	A	G	74	0	37	1			18	0	ANN=G|intergenic_region|MODIFIER|AGAP000516-AGAP000519|AGAP000516-AGAP000519|intergenic_region|AGAP000516-AGAP000519|||n.9174361A>G||||||
X	9174465	A	G	72	2	38	0			18	0	ANN=G|intergenic_region|MODIFIER|AGAP000516-AGAP000519|AGAP000516-AGAP000519|intergenic_region|AGAP000516-AGAP000519|||n.9174465A>G||||||
X	9174607	C	T	0	74	0	38			7	11	ANN=T|intergenic_region|MODIFIER|AGAP000516-AGAP000519|AGAP000516-AGAP000519|intergenic_region|AGAP000516-AGAP000519|||n.9174607C>T||||||
X	9175607	A	G	0	74	0	38			0	18	ANN=G|intergenic_region|MODIFIER|AGAP000516-AGAP000519|AGAP000516-AGAP000519|intergenic_region|AGAP000516-AGAP000519|||n.9175607A>G||||||
X	9175742	C	A	71	3	38	0			18	0	ANN=A|intergenic_region|MODIFIER|AGAP000516-AGAP000519|AGAP000516-AGAP000519|intergenic_region|AGAP000516-AGAP000519|||n.9175742C>A||||||
X	9176528	T	C	0	74	0	38			0	18	ANN=C|intergenic_region|MODIFIER|AGAP000516-AGAP000519|AGAP000516-AGAP000519|intergenic_region|AGAP000516-AGAP000519|||n.9176528T>C||||||
X	9177213	G	T	1	73	0	38			11	7	ANN=T|intergenic_region|MODIFIER|AGAP000516-AGAP000519|AGAP000516-AGAP000519|intergenic_region|AGAP000516-AGAP000519|||n.9177213G>T||||||
X	9177312	C	T	0	74	0	38			11	7	ANN=T|intergenic_region|MODIFIER|AGAP000516-AGAP000519|AGAP000516-AGAP000519|intergenic_region|AGAP000516-AGAP000519|||n.9177312C>T||||||
X	9177340	G	A	0	74	0	38			11	7	ANN=A|intergenic_region|MODIFIER|AGAP000516-AGAP000519|AGAP000516-AGAP000519|intergenic_region|AGAP000516-AGAP000519|||n.9177340G>A||||||
X	9177404	C	A	0	74	0	38			0	18	ANN=A|intergenic_region|MODIFIER|AGAP000516-AGAP000519|AGAP000516-AGAP000519|intergenic_region|AGAP000516-AGAP000519|||n.9177404C>A||||||
X	9177602	T	A	0	74	0	38			4	14	ANN=A|intergenic_region|MODIFIER|AGAP000516-AGAP000519|AGAP000516-AGAP000519|intergenic_region|AGAP000516-AGAP000519|||n.9177602T>A||||||
X	9177756	A	G	0	74	0	38			11	7	ANN=G|intergenic_region|MODIFIER|AGAP000516-AGAP000519|AGAP000516-AGAP000519|intergenic_region|AGAP000516-AGAP000519|||n.9177756A>G||||||
X	9177968	G	A	74	0	37	1			18	0	ANN=A|intergenic_region|MODIFIER|AGAP000516-AGAP000519|AGAP000516-AGAP000519|intergenic_region|AGAP000516-AGAP000519|||n.9177968G>A||||||
X	9178146	C	T	0	74	37	1			11	7	ANN=T|intergenic_region|MODIFIER|AGAP000516-AGAP000519|AGAP000516-AGAP000519|intergenic_region|AGAP000516-AGAP000519|||n.9178146C>T||||||
X	9178259	C	A	74	0	37	1			18	0	ANN=A|intergenic_region|MODIFIER|AGAP000516-AGAP000519|AGAP000516-AGAP000519|intergenic_region|AGAP000516-AGAP000519|||n.9178259C>A||||||
X	9178341	C	G	0	74	0	38			0	18	ANN=G|intergenic_region|MODIFIER|AGAP000516-AGAP000519|AGAP000516-AGAP000519|intergenic_region|AGAP000516-AGAP000519|||n.9178341C>G||||||
X	9179728	A	G	0	74	0	38			0	18	ANN=G|intergenic_region|MODIFIER|AGAP000516-AGAP000519|AGAP000516-AGAP000519|intergenic_region|AGAP000516-AGAP000519|||n.9179728A>G||||||
X	9179818	C	T	0	74	0	38			11	7	ANN=T|intergenic_region|MODIFIER|AGAP000516-AGAP000519|AGAP000516-AGAP000519|intergenic_region|AGAP000516-AGAP000519|||n.9179818C>T||||||
X	9179928	A	T	0	74	0	38			8	10	ANN=T|intergenic_region|MODIFIER|AGAP000516-AGAP000519|AGAP000516-AGAP000519|intergenic_region|AGAP000516-AGAP000519|||n.9179928A>T||||||
X	9180599	G	T	0	74	0	38			13	5	ANN=T|intergenic_region|MODIFIER|AGAP000516-AGAP000519|AGAP000516-AGAP000519|intergenic_region|AGAP000516-AGAP000519|||n.9180599G>T||||||
X	9180655	A	G	73	1	38	0			18	0	ANN=G|intergenic_region|MODIFIER|AGAP000516-AGAP000519|AGAP000516-AGAP000519|intergenic_region|AGAP000516-AGAP000519|||n.9180655A>G||||||
X	9180971	G	A	0	74	0	38			13	5	ANN=A|intergenic_region|MODIFIER|AGAP000516-AGAP000519|AGAP000516-AGAP000519|intergenic_region|AGAP000516-AGAP000519|||n.9180971G>A||||||
X	9181138	C	G	0	74	0	38			0	18	ANN=G|intergenic_region|MODIFIER|AGAP000516-AGAP000519|AGAP000516-AGAP000519|intergenic_region|AGAP000516-AGAP000519|||n.9181138C>G||||||
X	9181679	G	A	0	74	0	38			13	5	ANN=A|intergenic_region|MODIFIER|AGAP000516-AGAP000519|AGAP000516-AGAP000519|intergenic_region|AGAP000516-AGAP000519|||n.9181679G>A||||||
X	9181785	T	C	0	74	0	38			13	5	ANN=C|intergenic_region|MODIFIER|AGAP000516-AGAP000519|AGAP000516-AGAP000519|intergenic_region|AGAP000516-AGAP000519|||n.9181785T>C||||||
X	9181789	T	G	0	74	0	38			0	18	ANN=G|intergenic_region|MODIFIER|AGAP000516-AGAP000519|AGAP000516-AGAP000519|intergenic_region|AGAP000516-AGAP000519|||n.9181789T>G||||||
X	9181852	A	T	74	0	37	1			18	0	ANN=T|intergenic_region|MODIFIER|AGAP000516-AGAP000519|AGAP000516-AGAP000519|intergenic_region|AGAP000516-AGAP000519|||n.9181852A>T||||||
X	9182193	C	T	0	74	0	38			0	18	ANN=T|intergenic_region|MODIFIER|AGAP000516-AGAP000519|AGAP000516-AGAP000519|intergenic_region|AGAP000516-AGAP000519|||n.9182193C>T||||||
X	9182280	T	C	74	0	37	1			18	0	ANN=C|intergenic_region|MODIFIER|AGAP000516-AGAP000519|AGAP000516-AGAP000519|intergenic_region|AGAP000516-AGAP000519|||n.9182280T>C||||||
X	9183289	C	T	0	74	0	38			1	17	ANN=T|intergenic_region|MODIFIER|AGAP000516-AGAP000519|AGAP000516-AGAP000519|intergenic_region|AGAP000516-AGAP000519|||n.9183289C>T||||||
X	9183321	G	A	0	74	0	38			0	18	ANN=A|intergenic_region|MODIFIER|AGAP000516-AGAP000519|AGAP000516-AGAP000519|intergenic_region|AGAP000516-AGAP000519|||n.9183321G>A||||||
X	9183361	G	A	0	74	0	38			9	9	ANN=A|intergenic_region|MODIFIER|AGAP000516-AGAP000519|AGAP000516-AGAP000519|intergenic_region|AGAP000516-AGAP000519|||n.9183361G>A||||||
X	9183505	A	T	0	74	0	38			9	9	ANN=T|intergenic_region|MODIFIER|AGAP000516-AGAP000519|AGAP000516-AGAP000519|intergenic_region|AGAP000516-AGAP000519|||n.9183505A>T||||||
X	9184582	A	G	0	74	0	38			9	9	ANN=G|intergenic_region|MODIFIER|AGAP000516-AGAP000519|AGAP000516-AGAP000519|intergenic_region|AGAP000516-AGAP000519|||n.9184582A>G||||||
X	9185153	C	T	73	1	38	0			18	0	ANN=T|intergenic_region|MODIFIER|AGAP000516-AGAP000519|AGAP000516-AGAP000519|intergenic_region|AGAP000516-AGAP000519|||n.9185153C>T||||||
X	9185423	C	T	74	0	1	37			18	0	ANN=T|intergenic_region|MODIFIER|AGAP000516-AGAP000519|AGAP000516-AGAP000519|intergenic_region|AGAP000516-AGAP000519|||n.9185423C>T||||||
X	9185572	T	A	0	74	0	38			3	15	ANN=A|intergenic_region|MODIFIER|AGAP000516-AGAP000519|AGAP000516-AGAP000519|intergenic_region|AGAP000516-AGAP000519|||n.9185572T>A||||||
X	9185652	G	A	73	1	1	37			18	0	ANN=A|intergenic_region|MODIFIER|AGAP000516-AGAP000519|AGAP000516-AGAP000519|intergenic_region|AGAP000516-AGAP000519|||n.9185652G>A||||||
X	9185678	A	G	73	1	38	0			18	0	ANN=G|intergenic_region|MODIFIER|AGAP000516-AGAP000519|AGAP000516-AGAP000519|intergenic_region|AGAP000516-AGAP000519|||n.9185678A>G||||||
X	9185711	A	C	0	74	37	1			16	2	ANN=C|intergenic_region|MODIFIER|AGAP000516-AGAP000519|AGAP000516-AGAP000519|intergenic_region|AGAP000516-AGAP000519|||n.9185711A>C||||||
X	9185744	T	C	74	0	1	37			18	0	ANN=C|intergenic_region|MODIFIER|AGAP000516-AGAP000519|AGAP000516-AGAP000519|intergenic_region|AGAP000516-AGAP000519|||n.9185744T>C||||||
X	9185863	T	C	73	1	38	0			18	0	ANN=C|intergenic_region|MODIFIER|AGAP000516-AGAP000519|AGAP000516-AGAP000519|intergenic_region|AGAP000516-AGAP000519|||n.9185863T>C||||||
X	9185887	G	A	0	74	37	1			13	5	ANN=A|intergenic_region|MODIFIER|AGAP000516-AGAP000519|AGAP000516-AGAP000519|intergenic_region|AGAP000516-AGAP000519|||n.9185887G>A||||||
X	9185989	A	G	74	0	1	37			18	0	ANN=G|intergenic_region|MODIFIER|AGAP000516-AGAP000519|AGAP000516-AGAP000519|intergenic_region|AGAP000516-AGAP000519|||n.9185989A>G||||||
X	9186011	T	A	74	0	1	37			18	0	ANN=A|intergenic_region|MODIFIER|AGAP000516-AGAP000519|AGAP000516-AGAP000519|intergenic_region|AGAP000516-AGAP000519|||n.9186011T>A||||||
X	9186060	T	A	0	74	37	1			8	10	ANN=A|intergenic_region|MODIFIER|AGAP000516-AGAP000519|AGAP000516-AGAP000519|intergenic_region|AGAP000516-AGAP000519|||n.9186060T>A||||||
X	9186225	A	T	0	74	37	1			13	5	ANN=T|intergenic_region|MODIFIER|AGAP000516-AGAP000519|AGAP000516-AGAP000519|intergenic_region|AGAP000516-AGAP000519|||n.9186225A>T||||||
X	9186309	T	C	0	74	37	1			13	5	ANN=C|intergenic_region|MODIFIER|AGAP000516-AGAP000519|AGAP000516-AGAP000519|intergenic_region|AGAP000516-AGAP000519|||n.9186309T>C||||||
X	9186354	G	A	74	0	37	1			18	0	ANN=A|intergenic_region|MODIFIER|AGAP000516-AGAP000519|AGAP000516-AGAP000519|intergenic_region|AGAP000516-AGAP000519|||n.9186354G>A||||||
X	9186843	A	G	0	74	0	38			0	18	ANN=G|intergenic_region|MODIFIER|AGAP000516-AGAP000519|AGAP000516-AGAP000519|intergenic_region|AGAP000516-AGAP000519|||n.9186843A>G||||||
X	9187245	T	A	74	0	37	1			18	0	ANN=A|intergenic_region|MODIFIER|AGAP000516-AGAP000519|AGAP000516-AGAP000519|intergenic_region|AGAP000516-AGAP000519|||n.9187245T>A||||||
X	9187251	T	C	74	0	37	1			18	0	ANN=C|intergenic_region|MODIFIER|AGAP000516-AGAP000519|AGAP000516-AGAP000519|intergenic_region|AGAP000516-AGAP000519|||n.9187251T>C||||||
X	9187731	G	T	73	1	38	0			18	0	ANN=T|intergenic_region|MODIFIER|AGAP000516-AGAP000519|AGAP000516-AGAP000519|intergenic_region|AGAP000516-AGAP000519|||n.9187731G>T||||||
X	9187740	G	T	0	74	37	1			9	9	ANN=T|intergenic_region|MODIFIER|AGAP000516-AGAP000519|AGAP000516-AGAP000519|intergenic_region|AGAP000516-AGAP000519|||n.9187740G>T||||||
X	9187925	G	T	73	1	38	0			18	0	ANN=T|intergenic_region|MODIFIER|AGAP000516-AGAP000519|AGAP000516-AGAP000519|intergenic_region|AGAP000516-AGAP000519|||n.9187925G>T||||||
X	9188028	A	G	0	74	0	38			9	9	ANN=G|intergenic_region|MODIFIER|AGAP000516-AGAP000519|AGAP000516-AGAP000519|intergenic_region|AGAP000516-AGAP000519|||n.9188028A>G||||||
X	9188119	A	C	74	0	37	1			18	0	ANN=C|intergenic_region|MODIFIER|AGAP000516-AGAP000519|AGAP000516-AGAP000519|intergenic_region|AGAP000516-AGAP000519|||n.9188119A>C||||||
X	9188262	A	C	73	1	38	0			18	0	ANN=C|intergenic_region|MODIFIER|AGAP000516-AGAP000519|AGAP000516-AGAP000519|intergenic_region|AGAP000516-AGAP000519|||n.9188262A>C||||||
X	9188684	C	G	0	74	38	0			9	9	ANN=G|intergenic_region|MODIFIER|AGAP000516-AGAP000519|AGAP000516-AGAP000519|intergenic_region|AGAP000516-AGAP000519|||n.9188684C>G||||||
X	9188959	G	T	0	74	0	38			9	9	ANN=T|intergenic_region|MODIFIER|AGAP000516-AGAP000519|AGAP000516-AGAP000519|intergenic_region|AGAP000516-AGAP000519|||n.9188959G>T||||||
X	9188960	G	A	74	0	37	1			18	0	ANN=A|intergenic_region|MODIFIER|AGAP000516-AGAP000519|AGAP000516-AGAP000519|intergenic_region|AGAP000516-AGAP000519|||n.9188960G>A||||||
X	9188984	C	G	0	74	0	38			9	9	ANN=G|intergenic_region|MODIFIER|AGAP000516-AGAP000519|AGAP000516-AGAP000519|intergenic_region|AGAP000516-AGAP000519|||n.9188984C>G||||||
X	9189293	G	A	74	0	0	38			18	0	ANN=A|intergenic_region|MODIFIER|AGAP000516-AGAP000519|AGAP000516-AGAP000519|intergenic_region|AGAP000516-AGAP000519|||n.9189293G>A||||||
X	9189389	G	A	74	0	37	1			18	0	ANN=A|intergenic_region|MODIFIER|AGAP000516-AGAP000519|AGAP000516-AGAP000519|intergenic_region|AGAP000516-AGAP000519|||n.9189389G>A||||||
X	9189399	T	G	0	74	0	38			9	9	ANN=G|intergenic_region|MODIFIER|AGAP000516-AGAP000519|AGAP000516-AGAP000519|intergenic_region|AGAP000516-AGAP000519|||n.9189399T>G||||||
X	9189455	T	C	0	74	0	38			9	9	ANN=C|intergenic_region|MODIFIER|AGAP000516-AGAP000519|AGAP000516-AGAP000519|intergenic_region|AGAP000516-AGAP000519|||n.9189455T>C||||||
X	9189707	C	A	74	0	0	38			18	0	ANN=A|intergenic_region|MODIFIER|AGAP000516-AGAP000519|AGAP000516-AGAP000519|intergenic_region|AGAP000516-AGAP000519|||n.9189707C>A||||||
X	9190335	A	G	0	74	0	38			0	18	ANN=G|intergenic_region|MODIFIER|AGAP000516-AGAP000519|AGAP000516-AGAP000519|intergenic_region|AGAP000516-AGAP000519|||n.9190335A>G||||||
X	9190476	T	A	0	74	0	38			6	12	ANN=A|intergenic_region|MODIFIER|AGAP000516-AGAP000519|AGAP000516-AGAP000519|intergenic_region|AGAP000516-AGAP000519|||n.9190476T>A||||||
X	9190497	A	C	0	74	0	38			9	9	ANN=C|intergenic_region|MODIFIER|AGAP000516-AGAP000519|AGAP000516-AGAP000519|intergenic_region|AGAP000516-AGAP000519|||n.9190497A>C||||||
X	9190640	A	T	1	73	0	38			9	9	ANN=T|intergenic_region|MODIFIER|AGAP000516-AGAP000519|AGAP000516-AGAP000519|intergenic_region|AGAP000516-AGAP000519|||n.9190640A>T||||||
X	9190642	A	C	1	73	0	38			9	9	ANN=C|intergenic_region|MODIFIER|AGAP000516-AGAP000519|AGAP000516-AGAP000519|intergenic_region|AGAP000516-AGAP000519|||n.9190642A>C||||||
X	9190840	A	G	0	74	0	38			0	18	ANN=G|intergenic_region|MODIFIER|AGAP000516-AGAP000519|AGAP000516-AGAP000519|intergenic_region|AGAP000516-AGAP000519|||n.9190840A>G||||||
X	9190847	T	C	0	74	0	38			0	18	ANN=C|intergenic_region|MODIFIER|AGAP000516-AGAP000519|AGAP000516-AGAP000519|intergenic_region|AGAP000516-AGAP000519|||n.9190847T>C||||||
X	9191032	T	A	0	74	0	38			0	18	ANN=A|intergenic_region|MODIFIER|AGAP000516-AGAP000519|AGAP000516-AGAP000519|intergenic_region|AGAP000516-AGAP000519|||n.9191032T>A||||||
X	9191393	G	T	0	74	0	38			0	18	ANN=T|intergenic_region|MODIFIER|AGAP000516-AGAP000519|AGAP000516-AGAP000519|intergenic_region|AGAP000516-AGAP000519|||n.9191393G>T||||||
X	9191418	C	T	74	0	0	38			18	0	ANN=T|intergenic_region|MODIFIER|AGAP000516-AGAP000519|AGAP000516-AGAP000519|intergenic_region|AGAP000516-AGAP000519|||n.9191418C>T||||||
X	9191921	G	A	73	1	38	0			18	0	ANN=A|intergenic_region|MODIFIER|AGAP000516-AGAP000519|AGAP000516-AGAP000519|intergenic_region|AGAP000516-AGAP000519|||n.9191921G>A||||||
X	9191969	C	T	74	0	37	1			18	0	ANN=T|intergenic_region|MODIFIER|AGAP000516-AGAP000519|AGAP000516-AGAP000519|intergenic_region|AGAP000516-AGAP000519|||n.9191969C>T||||||
X	9191998	T	C	74	0	0	38			18	0	ANN=C|intergenic_region|MODIFIER|AGAP000516-AGAP000519|AGAP000516-AGAP000519|intergenic_region|AGAP000516-AGAP000519|||n.9191998T>C||||||
X	9192148	C	T	74	0	0	38			18	0	ANN=T|intergenic_region|MODIFIER|AGAP000516-AGAP000519|AGAP000516-AGAP000519|intergenic_region|AGAP000516-AGAP000519|||n.9192148C>T||||||
X	9192264	G	A	0	74	38	0			11	7	ANN=A|intergenic_region|MODIFIER|AGAP000516-AGAP000519|AGAP000516-AGAP000519|intergenic_region|AGAP000516-AGAP000519|||n.9192264G>A||||||
X	9192951	C	T	0	74	38	0			11	7	ANN=T|intergenic_region|MODIFIER|AGAP000516-AGAP000519|AGAP000516-AGAP000519|intergenic_region|AGAP000516-AGAP000519|||n.9192951C>T||||||
X	9193898	A	G	73	1	38	0			18	0	ANN=G|intergenic_region|MODIFIER|AGAP000516-AGAP000519|AGAP000516-AGAP000519|intergenic_region|AGAP000516-AGAP000519|||n.9193898A>G||||||
X	9193903	T	G	73	1	38	0			18	0	ANN=G|intergenic_region|MODIFIER|AGAP000516-AGAP000519|AGAP000516-AGAP000519|intergenic_region|AGAP000516-AGAP000519|||n.9193903T>G||||||
X	9194008	C	T	74	0	0	38			18	0	ANN=T|intergenic_region|MODIFIER|AGAP000516-AGAP000519|AGAP000516-AGAP000519|intergenic_region|AGAP000516-AGAP000519|||n.9194008C>T||||||
X	9194036	C	T	71	3	38	0			15	3	ANN=T|intergenic_region|MODIFIER|AGAP000516-AGAP000519|AGAP000516-AGAP000519|intergenic_region|AGAP000516-AGAP000519|||n.9194036C>T||||||
X	9194420	T	C	73	1	38	0			11	7	ANN=C|intergenic_region|MODIFIER|AGAP000516-AGAP000519|AGAP000516-AGAP000519|intergenic_region|AGAP000516-AGAP000519|||n.9194420T>C||||||
X	9194494	T	C	73	1	38	0			11	7	ANN=C|intergenic_region|MODIFIER|AGAP000516-AGAP000519|AGAP000516-AGAP000519|intergenic_region|AGAP000516-AGAP000519|||n.9194494T>C||||||
X	9194499	C	T	74	0	37	1			17	1	ANN=T|intergenic_region|MODIFIER|AGAP000516-AGAP000519|AGAP000516-AGAP000519|intergenic_region|AGAP000516-AGAP000519|||n.9194499C>T||||||
X	9195103	C	A	0	74	38	0			11	7	ANN=A|intergenic_region|MODIFIER|AGAP000516-AGAP000519|AGAP000516-AGAP000519|intergenic_region|AGAP000516-AGAP000519|||n.9195103C>A||||||
X	9195437	A	G	0	74	0	38			10	8	ANN=G|intergenic_region|MODIFIER|AGAP000516-AGAP000519|AGAP000516-AGAP000519|intergenic_region|AGAP000516-AGAP000519|||n.9195437A>G||||||
X	9195656	C	T	0	74	0	38			5	13	ANN=T|intergenic_region|MODIFIER|AGAP000516-AGAP000519|AGAP000516-AGAP000519|intergenic_region|AGAP000516-AGAP000519|||n.9195656C>T||||||
X	9195860	C	T	0	74	0	38			0	18	ANN=T|intergenic_region|MODIFIER|AGAP000516-AGAP000519|AGAP000516-AGAP000519|intergenic_region|AGAP000516-AGAP000519|||n.9195860C>T||||||
X	9195909	A	C	0	74	0	38			5	13	ANN=C|intergenic_region|MODIFIER|AGAP000516-AGAP000519|AGAP000516-AGAP000519|intergenic_region|AGAP000516-AGAP000519|||n.9195909A>C||||||
X	9196104	T	G	0	74	0	38			5	13	ANN=G|intergenic_region|MODIFIER|AGAP000516-AGAP000519|AGAP000516-AGAP000519|intergenic_region|AGAP000516-AGAP000519|||n.9196104T>G||||||
X	9196649	C	T	0	74	0	38			11	7	ANN=T|intergenic_region|MODIFIER|AGAP000516-AGAP000519|AGAP000516-AGAP000519|intergenic_region|AGAP000516-AGAP000519|||n.9196649C>T||||||
X	9196893	G	A	71	3	38	0			15	3	ANN=A|intergenic_region|MODIFIER|AGAP000516-AGAP000519|AGAP000516-AGAP000519|intergenic_region|AGAP000516-AGAP000519|||n.9196893G>A||||||
X	9197005	T	C	0	74	0	38			11	7	ANN=C|intergenic_region|MODIFIER|AGAP000516-AGAP000519|AGAP000516-AGAP000519|intergenic_region|AGAP000516-AGAP000519|||n.9197005T>C||||||
X	9197288	G	A	0	74	0	38			11	7	ANN=A|intergenic_region|MODIFIER|AGAP000516-AGAP000519|AGAP000516-AGAP000519|intergenic_region|AGAP000516-AGAP000519|||n.9197288G>A||||||
X	9197404	C	T	3	71	0	38			11	7	ANN=T|intergenic_region|MODIFIER|AGAP000516-AGAP000519|AGAP000516-AGAP000519|intergenic_region|AGAP000516-AGAP000519|||n.9197404C>T||||||
X	9197544	G	A	73	1	38	0			18	0	ANN=A|intergenic_region|MODIFIER|AGAP000516-AGAP000519|AGAP000516-AGAP000519|intergenic_region|AGAP000516-AGAP000519|||n.9197544G>A||||||
X	9197986	G	C	0	74	0	38			0	18	ANN=C|intergenic_region|MODIFIER|AGAP000516-AGAP000519|AGAP000516-AGAP000519|intergenic_region|AGAP000516-AGAP000519|||n.9197986G>C||||||
X	9198044	T	G	73	1	38	0			18	0	ANN=G|intergenic_region|MODIFIER|AGAP000516-AGAP000519|AGAP000516-AGAP000519|intergenic_region|AGAP000516-AGAP000519|||n.9198044T>G||||||
X	9198115	T	C	74	0	37	1			18	0	ANN=C|intergenic_region|MODIFIER|AGAP000516-AGAP000519|AGAP000516-AGAP000519|intergenic_region|AGAP000516-AGAP000519|||n.9198115T>C||||||
X	9198116	C	A	73	1	38	0			18	0	ANN=A|intergenic_region|MODIFIER|AGAP000516-AGAP000519|AGAP000516-AGAP000519|intergenic_region|AGAP000516-AGAP000519|||n.9198116C>A||||||
X	9198139	G	A	0	74	0	38			12	6	ANN=A|intergenic_region|MODIFIER|AGAP000516-AGAP000519|AGAP000516-AGAP000519|intergenic_region|AGAP000516-AGAP000519|||n.9198139G>A||||||
X	9198206	T	A	73	1	37	1			18	0	ANN=A|intergenic_region|MODIFIER|AGAP000516-AGAP000519|AGAP000516-AGAP000519|intergenic_region|AGAP000516-AGAP000519|||n.9198206T>A||||||
X	9198278	G	T	74	0	37	1			18	0	ANN=T|intergenic_region|MODIFIER|AGAP000516-AGAP000519|AGAP000516-AGAP000519|intergenic_region|AGAP000516-AGAP000519|||n.9198278G>T||||||
X	9198460	A	T	0	74	0	38			2	16	ANN=T|intergenic_region|MODIFIER|AGAP000516-AGAP000519|AGAP000516-AGAP000519|intergenic_region|AGAP000516-AGAP000519|||n.9198460A>T||||||
X	9198472	C	T	73	1	38	0			15	3	ANN=T|intergenic_region|MODIFIER|AGAP000516-AGAP000519|AGAP000516-AGAP000519|intergenic_region|AGAP000516-AGAP000519|||n.9198472C>T||||||
X	9198487	A	G	0	74	0	38			2	16	ANN=G|intergenic_region|MODIFIER|AGAP000516-AGAP000519|AGAP000516-AGAP000519|intergenic_region|AGAP000516-AGAP000519|||n.9198487A>G||||||
X	9198514	T	C	1	73	0	38			2	16	ANN=C|intergenic_region|MODIFIER|AGAP000516-AGAP000519|AGAP000516-AGAP000519|intergenic_region|AGAP000516-AGAP000519|||n.9198514T>C||||||
X	9198614	T	C	0	74	0	38			8	10	ANN=C|intergenic_region|MODIFIER|AGAP000516-AGAP000519|AGAP000516-AGAP000519|intergenic_region|AGAP000516-AGAP000519|||n.9198614T>C||||||
X	9198678	C	T	0	74	0	38			0	18	ANN=T|intergenic_region|MODIFIER|AGAP000516-AGAP000519|AGAP000516-AGAP000519|intergenic_region|AGAP000516-AGAP000519|||n.9198678C>T||||||
X	9198843	C	A	71	3	38	0			15	3	ANN=A|intergenic_region|MODIFIER|AGAP000516-AGAP000519|AGAP000516-AGAP000519|intergenic_region|AGAP000516-AGAP000519|||n.9198843C>A||||||
X	9199133	C	T	73	1	38	0			18	0	ANN=T|intergenic_region|MODIFIER|AGAP000516-AGAP000519|AGAP000516-AGAP000519|intergenic_region|AGAP000516-AGAP000519|||n.9199133C>T||||||
X	9199343	T	A	0	74	38	0			11	7	ANN=A|intergenic_region|MODIFIER|AGAP000516-AGAP000519|AGAP000516-AGAP000519|intergenic_region|AGAP000516-AGAP000519|||n.9199343T>A||||||
X	9199681	A	G	0	74	0	38			0	18	ANN=G|intergenic_region|MODIFIER|AGAP000516-AGAP000519|AGAP000516-AGAP000519|intergenic_region|AGAP000516-AGAP000519|||n.9199681A>G||||||
X	9199688	C	T	0	74	0	38			0	18	ANN=T|intergenic_region|MODIFIER|AGAP000516-AGAP000519|AGAP000516-AGAP000519|intergenic_region|AGAP000516-AGAP000519|||n.9199688C>T||||||
X	9199698	A	T	0	74	0	38			0	18	ANN=T|intergenic_region|MODIFIER|AGAP000516-AGAP000519|AGAP000516-AGAP000519|intergenic_region|AGAP000516-AGAP000519|||n.9199698A>T||||||
X	9199776	A	G	0	74	0	38			0	18	ANN=G|intergenic_region|MODIFIER|AGAP000516-AGAP000519|AGAP000516-AGAP000519|intergenic_region|AGAP000516-AGAP000519|||n.9199776A>G||||||
X	9200006	G	A	0	74	0	38			11	7	ANN=A|intergenic_region|MODIFIER|AGAP000516-AGAP000519|AGAP000516-AGAP000519|intergenic_region|AGAP000516-AGAP000519|||n.9200006G>A||||||
X	9200266	A	T	0	74	0	38			7	11	ANN=T|intergenic_region|MODIFIER|AGAP000516-AGAP000519|AGAP000516-AGAP000519|intergenic_region|AGAP000516-AGAP000519|||n.9200266A>T||||||
X	9200287	A	C	0	74	0	38			2	16	ANN=C|intergenic_region|MODIFIER|AGAP000516-AGAP000519|AGAP000516-AGAP000519|intergenic_region|AGAP000516-AGAP000519|||n.9200287A>C||||||
X	9200494	T	C	0	74	0	38			10	8	ANN=C|intergenic_region|MODIFIER|AGAP000516-AGAP000519|AGAP000516-AGAP000519|intergenic_region|AGAP000516-AGAP000519|||n.9200494T>C||||||
X	9200540	T	C	0	74	0	38			10	8	ANN=C|intergenic_region|MODIFIER|AGAP000516-AGAP000519|AGAP000516-AGAP000519|intergenic_region|AGAP000516-AGAP000519|||n.9200540T>C||||||
X	9200572	C	A	0	74	0	38			5	13	ANN=A|intergenic_region|MODIFIER|AGAP000516-AGAP000519|AGAP000516-AGAP000519|intergenic_region|AGAP000516-AGAP000519|||n.9200572C>A||||||
X	9201697	A	G	73	1	38	0			18	0	ANN=G|intergenic_region|MODIFIER|AGAP000516-AGAP000519|AGAP000516-AGAP000519|intergenic_region|AGAP000516-AGAP000519|||n.9201697A>G||||||
X	9201827	A	G	0	74	0	38			8	10	ANN=G|intergenic_region|MODIFIER|AGAP000516-AGAP000519|AGAP000516-AGAP000519|intergenic_region|AGAP000516-AGAP000519|||n.9201827A>G||||||
X	9201874	G	A	0	74	0	38			0	18	ANN=A|intergenic_region|MODIFIER|AGAP000516-AGAP000519|AGAP000516-AGAP000519|intergenic_region|AGAP000516-AGAP000519|||n.9201874G>A||||||
X	9202009	C	A	74	0	0	38			18	0	ANN=A|intergenic_region|MODIFIER|AGAP000516-AGAP000519|AGAP000516-AGAP000519|intergenic_region|AGAP000516-AGAP000519|||n.9202009C>A||||||
X	9202037	C	T	74	0	0	38			18	0	ANN=T|intergenic_region|MODIFIER|AGAP000516-AGAP000519|AGAP000516-AGAP000519|intergenic_region|AGAP000516-AGAP000519|||n.9202037C>T||||||
X	9202269	G	A	74	0	0	38			18	0	ANN=A|intergenic_region|MODIFIER|AGAP000516-AGAP000519|AGAP000516-AGAP000519|intergenic_region|AGAP000516-AGAP000519|||n.9202269G>A||||||
X	9202285	C	T	0	74	0	38			3	15	ANN=T|intergenic_region|MODIFIER|AGAP000516-AGAP000519|AGAP000516-AGAP000519|intergenic_region|AGAP000516-AGAP000519|||n.9202285C>T||||||
X	9202761	C	T	0	74	0	38			8	10	ANN=T|intergenic_region|MODIFIER|AGAP000516-AGAP000519|AGAP000516-AGAP000519|intergenic_region|AGAP000516-AGAP000519|||n.9202761C>T||||||
X	9202808	T	A	0	74	0	38			8	10	ANN=A|intergenic_region|MODIFIER|AGAP000516-AGAP000519|AGAP000516-AGAP000519|intergenic_region|AGAP000516-AGAP000519|||n.9202808T>A||||||
X	9203455	A	G	0	74	0	38			0	18	ANN=G|intergenic_region|MODIFIER|AGAP000516-AGAP000519|AGAP000516-AGAP000519|intergenic_region|AGAP000516-AGAP000519|||n.9203455A>G||||||
X	9203539	C	T	74	0	37	1			18	0	ANN=T|intergenic_region|MODIFIER|AGAP000516-AGAP000519|AGAP000516-AGAP000519|intergenic_region|AGAP000516-AGAP000519|||n.9203539C>T||||||
X	9203677	T	A	74	0	0	38			18	0	ANN=A|intergenic_region|MODIFIER|AGAP000516-AGAP000519|AGAP000516-AGAP000519|intergenic_region|AGAP000516-AGAP000519|||n.9203677T>A||||||
X	9203896	G	T	74	0	0	38			18	0	ANN=T|intergenic_region|MODIFIER|AGAP000516-AGAP000519|AGAP000516-AGAP000519|intergenic_region|AGAP000516-AGAP000519|||n.9203896G>T||||||
X	9204070	G	A	72	2	38	0			15	3	ANN=A|intergenic_region|MODIFIER|AGAP000516-AGAP000519|AGAP000516-AGAP000519|intergenic_region|AGAP000516-AGAP000519|||n.9204070G>A||||||
X	9204166	A	T	71	3	38	0			15	3	ANN=T|intergenic_region|MODIFIER|AGAP000516-AGAP000519|AGAP000516-AGAP000519|intergenic_region|AGAP000516-AGAP000519|||n.9204166A>T||||||
X	9204512	C	A	0	74	0	38			0	18	ANN=A|intergenic_region|MODIFIER|AGAP000516-AGAP000519|AGAP000516-AGAP000519|intergenic_region|AGAP000516-AGAP000519|||n.9204512C>A||||||
X	9204618	G	T	74	0	37	1			18	0	ANN=T|intergenic_region|MODIFIER|AGAP000516-AGAP000519|AGAP000516-AGAP000519|intergenic_region|AGAP000516-AGAP000519|||n.9204618G>T||||||
X	9204699	A	G	0	74	0	38			8	10	ANN=G|intergenic_region|MODIFIER|AGAP000516-AGAP000519|AGAP000516-AGAP000519|intergenic_region|AGAP000516-AGAP000519|||n.9204699A>G||||||
X	9204710	A	G	60	14	38	0			18	0	ANN=G|intergenic_region|MODIFIER|AGAP000516-AGAP000519|AGAP000516-AGAP000519|intergenic_region|AGAP000516-AGAP000519|||n.9204710A>G||||||
X	9205046	T	C	74	0	0	38			18	0	ANN=C|intergenic_region|MODIFIER|AGAP000516-AGAP000519|AGAP000516-AGAP000519|intergenic_region|AGAP000516-AGAP000519|||n.9205046T>C||||||
X	9205287	G	T	0	74	0	38			8	10	ANN=T|intergenic_region|MODIFIER|AGAP000516-AGAP000519|AGAP000516-AGAP000519|intergenic_region|AGAP000516-AGAP000519|||n.9205287G>T||||||
X	9205434	T	C	74	0	0	38			18	0	ANN=C|intergenic_region|MODIFIER|AGAP000516-AGAP000519|AGAP000516-AGAP000519|intergenic_region|AGAP000516-AGAP000519|||n.9205434T>C||||||
X	9205436	C	T	0	74	0	38			6	12	ANN=T|intergenic_region|MODIFIER|AGAP000516-AGAP000519|AGAP000516-AGAP000519|intergenic_region|AGAP000516-AGAP000519|||n.9205436C>T||||||
X	9205437	G	A	0	74	0	38			6	12	ANN=A|intergenic_region|MODIFIER|AGAP000516-AGAP000519|AGAP000516-AGAP000519|intergenic_region|AGAP000516-AGAP000519|||n.9205437G>A||||||
X	9205446	T	A	0	74	0	38			6	12	ANN=A|intergenic_region|MODIFIER|AGAP000516-AGAP000519|AGAP000516-AGAP000519|intergenic_region|AGAP000516-AGAP000519|||n.9205446T>A||||||
X	9205514	A	T	0	74	0	38			1	17	ANN=T|intergenic_region|MODIFIER|AGAP000516-AGAP000519|AGAP000516-AGAP000519|intergenic_region|AGAP000516-AGAP000519|||n.9205514A>T||||||
X	9205652	T	A	0	74	0	38			8	10	ANN=A|intergenic_region|MODIFIER|AGAP000516-AGAP000519|AGAP000516-AGAP000519|intergenic_region|AGAP000516-AGAP000519|||n.9205652T>A||||||
X	9206177	C	T	74	0	37	1			18	0	ANN=T|intergenic_region|MODIFIER|AGAP000516-AGAP000519|AGAP000516-AGAP000519|intergenic_region|AGAP000516-AGAP000519|||n.9206177C>T||||||
X	9206183	A	G	73	1	38	0			18	0	ANN=G|intergenic_region|MODIFIER|AGAP000516-AGAP000519|AGAP000516-AGAP000519|intergenic_region|AGAP000516-AGAP000519|||n.9206183A>G||||||
X	9206389	T	A	1	73	38	0			11	7	ANN=A|intergenic_region|MODIFIER|AGAP000516-AGAP000519|AGAP000516-AGAP000519|intergenic_region|AGAP000516-AGAP000519|||n.9206389T>A||||||
X	9206405	G	A	74	0	0	38			12	6	ANN=A|intergenic_region|MODIFIER|AGAP000516-AGAP000519|AGAP000516-AGAP000519|intergenic_region|AGAP000516-AGAP000519|||n.9206405G>A||||||
X	9206519	T	C	74	0	37	1			18	0	ANN=C|intergenic_region|MODIFIER|AGAP000516-AGAP000519|AGAP000516-AGAP000519|intergenic_region|AGAP000516-AGAP000519|||n.9206519T>C||||||
X	9206570	G	C	0	74	38	0			11	7	ANN=C|intergenic_region|MODIFIER|AGAP000516-AGAP000519|AGAP000516-AGAP000519|intergenic_region|AGAP000516-AGAP000519|||n.9206570G>C||||||
X	9206608	C	T	0	74	38	0			4	14	ANN=T|intergenic_region|MODIFIER|AGAP000516-AGAP000519|AGAP000516-AGAP000519|intergenic_region|AGAP000516-AGAP000519|||n.9206608C>T||||||
X	9206651	T	C	74	0	0	38			16	2	ANN=C|intergenic_region|MODIFIER|AGAP000516-AGAP000519|AGAP000516-AGAP000519|intergenic_region|AGAP000516-AGAP000519|||n.9206651T>C||||||
X	9207026	T	C	0	74	0	38			5	13	ANN=C|intergenic_region|MODIFIER|AGAP000516-AGAP000519|AGAP000516-AGAP000519|intergenic_region|AGAP000516-AGAP000519|||n.9207026T>C||||||
X	9207260	T	G	74	0	0	38			18	0	ANN=G|intergenic_region|MODIFIER|AGAP000516-AGAP000519|AGAP000516-AGAP000519|intergenic_region|AGAP000516-AGAP000519|||n.9207260T>G||||||
X	9207340	A	G	0	74	0	38			0	18	ANN=G|intergenic_region|MODIFIER|AGAP000516-AGAP000519|AGAP000516-AGAP000519|intergenic_region|AGAP000516-AGAP000519|||n.9207340A>G||||||
X	9207493	C	T	74	0	37	1			18	0	ANN=T|intergenic_region|MODIFIER|AGAP000516-AGAP000519|AGAP000516-AGAP000519|intergenic_region|AGAP000516-AGAP000519|||n.9207493C>T||||||
X	9207523	C	A	0	74	0	38			3	15	ANN=A|intergenic_region|MODIFIER|AGAP000516-AGAP000519|AGAP000516-AGAP000519|intergenic_region|AGAP000516-AGAP000519|||n.9207523C>A||||||
X	9207791	A	G	14	60	0	38			0	18	ANN=G|intergenic_region|MODIFIER|AGAP000516-AGAP000519|AGAP000516-AGAP000519|intergenic_region|AGAP000516-AGAP000519|||n.9207791A>G||||||
X	9208259	T	C	73	1	38	0			18	0	ANN=C|intergenic_region|MODIFIER|AGAP000516-AGAP000519|AGAP000516-AGAP000519|intergenic_region|AGAP000516-AGAP000519|||n.9208259T>C||||||
X	9208392	G	A	73	1	38	0			18	0	ANN=A|intergenic_region|MODIFIER|AGAP000516-AGAP000519|AGAP000516-AGAP000519|intergenic_region|AGAP000516-AGAP000519|||n.9208392G>A||||||
X	9208406	A	C	74	0	37	1			18	0	ANN=C|intergenic_region|MODIFIER|AGAP000516-AGAP000519|AGAP000516-AGAP000519|intergenic_region|AGAP000516-AGAP000519|||n.9208406A>C||||||
X	9208557	C	A	0	74	38	0			8	10	ANN=A|intergenic_region|MODIFIER|AGAP000516-AGAP000519|AGAP000516-AGAP000519|intergenic_region|AGAP000516-AGAP000519|||n.9208557C>A||||||
X	9208634	A	G	73	1	38	0			18	0	ANN=G|intergenic_region|MODIFIER|AGAP000516-AGAP000519|AGAP000516-AGAP000519|intergenic_region|AGAP000516-AGAP000519|||n.9208634A>G||||||
X	9208794	G	A	0	74	38	0			10	8	ANN=A|intergenic_region|MODIFIER|AGAP000516-AGAP000519|AGAP000516-AGAP000519|intergenic_region|AGAP000516-AGAP000519|||n.9208794G>A||||||
X	9209072	G	A	74	0	37	1			18	0	ANN=A|intergenic_region|MODIFIER|AGAP000516-AGAP000519|AGAP000516-AGAP000519|intergenic_region|AGAP000516-AGAP000519|||n.9209072G>A||||||
X	9209302	C	T	14	60	38	0			10	8	ANN=T|intergenic_region|MODIFIER|AGAP000516-AGAP000519|AGAP000516-AGAP000519|intergenic_region|AGAP000516-AGAP000519|||n.9209302C>T||||||
X	9209353	G	A	0	74	38	0			5	13	ANN=A|intergenic_region|MODIFIER|AGAP000516-AGAP000519|AGAP000516-AGAP000519|intergenic_region|AGAP000516-AGAP000519|||n.9209353G>A||||||
X	9209598	G	T	71	3	38	0			15	3	ANN=T|intergenic_region|MODIFIER|AGAP000516-AGAP000519|AGAP000516-AGAP000519|intergenic_region|AGAP000516-AGAP000519|||n.9209598G>T||||||
X	9209904	G	T	74	0	37	1			18	0	ANN=T|intergenic_region|MODIFIER|AGAP000516-AGAP000519|AGAP000516-AGAP000519|intergenic_region|AGAP000516-AGAP000519|||n.9209904G>T||||||
X	9210094	C	A	74	0	37	1			18	0	ANN=A|intergenic_region|MODIFIER|AGAP000516-AGAP000519|AGAP000516-AGAP000519|intergenic_region|AGAP000516-AGAP000519|||n.9210094C>A||||||
X	9210168	A	G	0	74	38	0			3	15	ANN=G|intergenic_region|MODIFIER|AGAP000516-AGAP000519|AGAP000516-AGAP000519|intergenic_region|AGAP000516-AGAP000519|||n.9210168A>G||||||
X	9210221	G	A	0	74	38	0			10	8	ANN=A|upstream_gene_variant|MODIFIER|AGAP000519|AGAP000519|transcript|AGAP000519-RA|protein_coding||c.-7453G>A|||||4986|,A|intergenic_region|MODIFIER|AGAP000516-AGAP000519|AGAP000516-AGAP000519|intergenic_region|AGAP000516-AGAP000519|||n.9210221G>A||||||
X	9210252	A	C	0	74	38	0			7	11	ANN=C|upstream_gene_variant|MODIFIER|AGAP000519|AGAP000519|transcript|AGAP000519-RA|protein_coding||c.-7422A>C|||||4955|,C|intergenic_region|MODIFIER|AGAP000516-AGAP000519|AGAP000516-AGAP000519|intergenic_region|AGAP000516-AGAP000519|||n.9210252A>C||||||
X	9210256	A	G	0	74	38	0			7	11	ANN=G|upstream_gene_variant|MODIFIER|AGAP000519|AGAP000519|transcript|AGAP000519-RA|protein_coding||c.-7418A>G|||||4951|,G|intergenic_region|MODIFIER|AGAP000516-AGAP000519|AGAP000516-AGAP000519|intergenic_region|AGAP000516-AGAP000519|||n.9210256A>G||||||
X	9210298	G	T	0	74	0	38			0	18	ANN=T|upstream_gene_variant|MODIFIER|AGAP000519|AGAP000519|transcript|AGAP000519-RA|protein_coding||c.-7376G>T|||||4909|,T|intergenic_region|MODIFIER|AGAP000516-AGAP000519|AGAP000516-AGAP000519|intergenic_region|AGAP000516-AGAP000519|||n.9210298G>T||||||
X	9210460	A	C	74	0	37	1			18	0	ANN=C|upstream_gene_variant|MODIFIER|AGAP000519|AGAP000519|transcript|AGAP000519-RA|protein_coding||c.-7214A>C|||||4747|,C|intergenic_region|MODIFIER|AGAP000516-AGAP000519|AGAP000516-AGAP000519|intergenic_region|AGAP000516-AGAP000519|||n.9210460A>C||||||
X	9210560	T	A	0	74	0	38			0	18	ANN=A|upstream_gene_variant|MODIFIER|AGAP000519|AGAP000519|transcript|AGAP000519-RA|protein_coding||c.-7114T>A|||||4647|,A|intergenic_region|MODIFIER|AGAP000516-AGAP000519|AGAP000516-AGAP000519|intergenic_region|AGAP000516-AGAP000519|||n.9210560T>A||||||
X	9210654	A	G	0	74	0	38			2	16	ANN=G|upstream_gene_variant|MODIFIER|AGAP000519|AGAP000519|transcript|AGAP000519-RA|protein_coding||c.-7020A>G|||||4553|,G|intergenic_region|MODIFIER|AGAP000516-AGAP000519|AGAP000516-AGAP000519|intergenic_region|AGAP000516-AGAP000519|||n.9210654A>G||||||
X	9210802	C	T	74	0	0	38			18	0	ANN=T|upstream_gene_variant|MODIFIER|AGAP000519|AGAP000519|transcript|AGAP000519-RA|protein_coding||c.-6872C>T|||||4405|,T|intergenic_region|MODIFIER|AGAP000516-AGAP000519|AGAP000516-AGAP000519|intergenic_region|AGAP000516-AGAP000519|||n.9210802C>T||||||
X	9211162	G	C	1	73	38	0			0	18	ANN=C|upstream_gene_variant|MODIFIER|AGAP000519|AGAP000519|transcript|AGAP000519-RA|protein_coding||c.-6512G>C|||||4045|,C|intergenic_region|MODIFIER|AGAP000516-AGAP000519|AGAP000516-AGAP000519|intergenic_region|AGAP000516-AGAP000519|||n.9211162G>C||||||
X	9211245	C	A	74	0	37	1			18	0	ANN=A|upstream_gene_variant|MODIFIER|AGAP000519|AGAP000519|transcript|AGAP000519-RA|protein_coding||c.-6429C>A|||||3962|,A|intergenic_region|MODIFIER|AGAP000516-AGAP000519|AGAP000516-AGAP000519|intergenic_region|AGAP000516-AGAP000519|||n.9211245C>A||||||
X	9211262	T	A	0	74	38	0			0	18	ANN=A|upstream_gene_variant|MODIFIER|AGAP000519|AGAP000519|transcript|AGAP000519-RA|protein_coding||c.-6412T>A|||||3945|,A|intergenic_region|MODIFIER|AGAP000516-AGAP000519|AGAP000516-AGAP000519|intergenic_region|AGAP000516-AGAP000519|||n.9211262T>A||||||
X	9211646	G	C	0	74	0	38			0	18	ANN=C|upstream_gene_variant|MODIFIER|AGAP000519|AGAP000519|transcript|AGAP000519-RA|protein_coding||c.-6028G>C|||||3561|,C|intergenic_region|MODIFIER|AGAP000516-AGAP000519|AGAP000516-AGAP000519|intergenic_region|AGAP000516-AGAP000519|||n.9211646G>C||||||
X	9211704	G	A	74	0	0	38			18	0	ANN=A|upstream_gene_variant|MODIFIER|AGAP000519|AGAP000519|transcript|AGAP000519-RA|protein_coding||c.-5970G>A|||||3503|,A|intergenic_region|MODIFIER|AGAP000516-AGAP000519|AGAP000516-AGAP000519|intergenic_region|AGAP000516-AGAP000519|||n.9211704G>A||||||
X	9211785	G	A	74	0	0	38			18	0	ANN=A|upstream_gene_variant|MODIFIER|AGAP000519|AGAP000519|transcript|AGAP000519-RA|protein_coding||c.-5889G>A|||||3422|,A|intergenic_region|MODIFIER|AGAP000516-AGAP000519|AGAP000516-AGAP000519|intergenic_region|AGAP000516-AGAP000519|||n.9211785G>A||||||
X	9211840	A	G	74	0	0	38			18	0	ANN=G|upstream_gene_variant|MODIFIER|AGAP000519|AGAP000519|transcript|AGAP000519-RA|protein_coding||c.-5834A>G|||||3367|,G|intergenic_region|MODIFIER|AGAP000516-AGAP000519|AGAP000516-AGAP000519|intergenic_region|AGAP000516-AGAP000519|||n.9211840A>G||||||
X	9211942	T	A	74	0	0	38			18	0	ANN=A|upstream_gene_variant|MODIFIER|AGAP000519|AGAP000519|transcript|AGAP000519-RA|protein_coding||c.-5732T>A|||||3265|,A|intergenic_region|MODIFIER|AGAP000516-AGAP000519|AGAP000516-AGAP000519|intergenic_region|AGAP000516-AGAP000519|||n.9211942T>A||||||
X	9212124	G	A	73	1	38	0			18	0	ANN=A|upstream_gene_variant|MODIFIER|AGAP000519|AGAP000519|transcript|AGAP000519-RA|protein_coding||c.-5550G>A|||||3083|,A|intergenic_region|MODIFIER|AGAP000516-AGAP000519|AGAP000516-AGAP000519|intergenic_region|AGAP000516-AGAP000519|||n.9212124G>A||||||
X	9212814	G	A	0	74	0	38			7	11	ANN=A|upstream_gene_variant|MODIFIER|AGAP000519|AGAP000519|transcript|AGAP000519-RA|protein_coding||c.-4860G>A|||||2393|,A|intergenic_region|MODIFIER|AGAP000516-AGAP000519|AGAP000516-AGAP000519|intergenic_region|AGAP000516-AGAP000519|||n.9212814G>A||||||
X	9212928	T	C	14	60	38	0			10	8	ANN=C|upstream_gene_variant|MODIFIER|AGAP000519|AGAP000519|transcript|AGAP000519-RA|protein_coding||c.-4746T>C|||||2279|,C|intergenic_region|MODIFIER|AGAP000516-AGAP000519|AGAP000516-AGAP000519|intergenic_region|AGAP000516-AGAP000519|||n.9212928T>C||||||
X	9213017	G	A	74	0	37	1			18	0	ANN=A|upstream_gene_variant|MODIFIER|AGAP000519|AGAP000519|transcript|AGAP000519-RA|protein_coding||c.-4657G>A|||||2190|,A|intergenic_region|MODIFIER|AGAP000516-AGAP000519|AGAP000516-AGAP000519|intergenic_region|AGAP000516-AGAP000519|||n.9213017G>A||||||
X	9213045	G	C	74	0	37	1			18	0	ANN=C|upstream_gene_variant|MODIFIER|AGAP000519|AGAP000519|transcript|AGAP000519-RA|protein_coding||c.-4629G>C|||||2162|,C|intergenic_region|MODIFIER|AGAP000516-AGAP000519|AGAP000516-AGAP000519|intergenic_region|AGAP000516-AGAP000519|||n.9213045G>C||||||
X	9213084	T	G	0	74	2	36			5	13	ANN=G|upstream_gene_variant|MODIFIER|AGAP000519|AGAP000519|transcript|AGAP000519-RA|protein_coding||c.-4590T>G|||||2123|,G|intergenic_region|MODIFIER|AGAP000516-AGAP000519|AGAP000516-AGAP000519|intergenic_region|AGAP000516-AGAP000519|||n.9213084T>G||||||
X	9213088	A	T	0	74	37	1			10	8	ANN=T|upstream_gene_variant|MODIFIER|AGAP000519|AGAP000519|transcript|AGAP000519-RA|protein_coding||c.-4586A>T|||||2119|,T|intergenic_region|MODIFIER|AGAP000516-AGAP000519|AGAP000516-AGAP000519|intergenic_region|AGAP000516-AGAP000519|||n.9213088A>T||||||
X	9213316	G	A	0	74	0	38			0	18	ANN=A|upstream_gene_variant|MODIFIER|AGAP000519|AGAP000519|transcript|AGAP000519-RA|protein_coding||c.-4358G>A|||||1891|,A|intergenic_region|MODIFIER|AGAP000516-AGAP000519|AGAP000516-AGAP000519|intergenic_region|AGAP000516-AGAP000519|||n.9213316G>A||||||
X	9213369	A	C	0	74	0	38			0	18	ANN=C|upstream_gene_variant|MODIFIER|AGAP000519|AGAP000519|transcript|AGAP000519-RA|protein_coding||c.-4305A>C|||||1838|,C|intergenic_region|MODIFIER|AGAP000516-AGAP000519|AGAP000516-AGAP000519|intergenic_region|AGAP000516-AGAP000519|||n.9213369A>C||||||
X	9213371	G	A	60	14	38	0			18	0	ANN=A|upstream_gene_variant|MODIFIER|AGAP000519|AGAP000519|transcript|AGAP000519-RA|protein_coding||c.-4303G>A|||||1836|,A|intergenic_region|MODIFIER|AGAP000516-AGAP000519|AGAP000516-AGAP000519|intergenic_region|AGAP000516-AGAP000519|||n.9213371G>A||||||
X	9213409	G	A	60	14	38	0			18	0	ANN=A|upstream_gene_variant|MODIFIER|AGAP000519|AGAP000519|transcript|AGAP000519-RA|protein_coding||c.-4265G>A|||||1798|,A|intergenic_region|MODIFIER|AGAP000516-AGAP000519|AGAP000516-AGAP000519|intergenic_region|AGAP000516-AGAP000519|||n.9213409G>A||||||
X	9213765	C	T	74	0	0	38			16	2	ANN=T|upstream_gene_variant|MODIFIER|AGAP000519|AGAP000519|transcript|AGAP000519-RA|protein_coding||c.-3909C>T|||||1442|,T|intergenic_region|MODIFIER|AGAP000516-AGAP000519|AGAP000516-AGAP000519|intergenic_region|AGAP000516-AGAP000519|||n.9213765C>T||||||
X	9213792	A	T	74	0	0	38			18	0	ANN=T|upstream_gene_variant|MODIFIER|AGAP000519|AGAP000519|transcript|AGAP000519-RA|protein_coding||c.-3882A>T|||||1415|,T|intergenic_region|MODIFIER|AGAP000516-AGAP000519|AGAP000516-AGAP000519|intergenic_region|AGAP000516-AGAP000519|||n.9213792A>T||||||
X	9213953	A	T	60	14	38	0			18	0	ANN=T|upstream_gene_variant|MODIFIER|AGAP000519|AGAP000519|transcript|AGAP000519-RA|protein_coding||c.-3721A>T|||||1254|,T|intergenic_region|MODIFIER|AGAP000516-AGAP000519|AGAP000516-AGAP000519|intergenic_region|AGAP000516-AGAP000519|||n.9213953A>T||||||
X	9214022	T	G	0	74	0	38			3	15	ANN=G|upstream_gene_variant|MODIFIER|AGAP000519|AGAP000519|transcript|AGAP000519-RA|protein_coding||c.-3652T>G|||||1185|,G|intergenic_region|MODIFIER|AGAP000516-AGAP000519|AGAP000516-AGAP000519|intergenic_region|AGAP000516-AGAP000519|||n.9214022T>G||||||
X	9214045	T	C	0	74	0	38			3	15	ANN=C|upstream_gene_variant|MODIFIER|AGAP000519|AGAP000519|transcript|AGAP000519-RA|protein_coding||c.-3629T>C|||||1162|,C|intergenic_region|MODIFIER|AGAP000516-AGAP000519|AGAP000516-AGAP000519|intergenic_region|AGAP000516-AGAP000519|||n.9214045T>C||||||
X	9214131	G	A	60	14	38	0			18	0	ANN=A|upstream_gene_variant|MODIFIER|AGAP000519|AGAP000519|transcript|AGAP000519-RA|protein_coding||c.-3543G>A|||||1076|,A|intergenic_region|MODIFIER|AGAP000516-AGAP000519|AGAP000516-AGAP000519|intergenic_region|AGAP000516-AGAP000519|||n.9214131G>A||||||
X	9214134	G	A	18	56	38	0			8	10	ANN=A|upstream_gene_variant|MODIFIER|AGAP000519|AGAP000519|transcript|AGAP000519-RA|protein_coding||c.-3540G>A|||||1073|,A|intergenic_region|MODIFIER|AGAP000516-AGAP000519|AGAP000516-AGAP000519|intergenic_region|AGAP000516-AGAP000519|||n.9214134G>A||||||
X	9214200	C	T	56	18	38	0			18	0	ANN=T|upstream_gene_variant|MODIFIER|AGAP000519|AGAP000519|transcript|AGAP000519-RA|protein_coding||c.-3474C>T|||||1007|,T|intergenic_region|MODIFIER|AGAP000516-AGAP000519|AGAP000516-AGAP000519|intergenic_region|AGAP000516-AGAP000519|||n.9214200C>T||||||
X	9214495	T	G	14	60	38	0			10	8	ANN=G|upstream_gene_variant|MODIFIER|AGAP000519|AGAP000519|transcript|AGAP000519-RA|protein_coding||c.-3179T>G|||||712|,G|intergenic_region|MODIFIER|AGAP000516-AGAP000519|AGAP000516-AGAP000519|intergenic_region|AGAP000516-AGAP000519|||n.9214495T>G||||||
X	9214702	C	T	74	0	0	38			18	0	ANN=T|upstream_gene_variant|MODIFIER|AGAP000519|AGAP000519|transcript|AGAP000519-RA|protein_coding||c.-2972C>T|||||505|,T|intergenic_region|MODIFIER|AGAP000516-AGAP000519|AGAP000516-AGAP000519|intergenic_region|AGAP000516-AGAP000519|||n.9214702C>T||||||
X	9214732	C	T	74	0	0	38			18	0	ANN=T|upstream_gene_variant|MODIFIER|AGAP000519|AGAP000519|transcript|AGAP000519-RA|protein_coding||c.-2942C>T|||||475|,T|intergenic_region|MODIFIER|AGAP000516-AGAP000519|AGAP000516-AGAP000519|intergenic_region|AGAP000516-AGAP000519|||n.9214732C>T||||||
X	9214744	G	A	74	0	0	38			18	0	ANN=A|upstream_gene_variant|MODIFIER|AGAP000519|AGAP000519|transcript|AGAP000519-RA|protein_coding||c.-2930G>A|||||463|,A|intergenic_region|MODIFIER|AGAP000516-AGAP000519|AGAP000516-AGAP000519|intergenic_region|AGAP000516-AGAP000519|||n.9214744G>A||||||
X	9214772	A	G	0	74	38	0			0	18	ANN=G|upstream_gene_variant|MODIFIER|AGAP000519|AGAP000519|transcript|AGAP000519-RA|protein_coding||c.-2902A>G|||||435|,G|intergenic_region|MODIFIER|AGAP000516-AGAP000519|AGAP000516-AGAP000519|intergenic_region|AGAP000516-AGAP000519|||n.9214772A>G||||||
X	9214804	T	C	0	74	0	38			5	13	ANN=C|upstream_gene_variant|MODIFIER|AGAP000519|AGAP000519|transcript|AGAP000519-RA|protein_coding||c.-2870T>C|||||403|,C|intergenic_region|MODIFIER|AGAP000516-AGAP000519|AGAP000516-AGAP000519|intergenic_region|AGAP000516-AGAP000519|||n.9214804T>C||||||
X	9214921	A	G	74	0	0	38			18	0	ANN=G|upstream_gene_variant|MODIFIER|AGAP000519|AGAP000519|transcript|AGAP000519-RA|protein_coding||c.-2753A>G|||||286|,G|intergenic_region|MODIFIER|AGAP000516-AGAP000519|AGAP000516-AGAP000519|intergenic_region|AGAP000516-AGAP000519|||n.9214921A>G||||||
X	9214944	C	T	4	70	38	0			10	8	ANN=T|upstream_gene_variant|MODIFIER|AGAP000519|AGAP000519|transcript|AGAP000519-RA|protein_coding||c.-2730C>T|||||263|,T|intergenic_region|MODIFIER|AGAP000516-AGAP000519|AGAP000516-AGAP000519|intergenic_region|AGAP000516-AGAP000519|||n.9214944C>T||||||
X	9215028	A	T	74	0	0	38			18	0	ANN=T|upstream_gene_variant|MODIFIER|AGAP000519|AGAP000519|transcript|AGAP000519-RA|protein_coding||c.-2646A>T|||||179|,T|intergenic_region|MODIFIER|AGAP000516-AGAP000519|AGAP000516-AGAP000519|intergenic_region|AGAP000516-AGAP000519|||n.9215028A>T||||||
X	9215115	C	A	74	0	0	38			18	0	ANN=A|upstream_gene_variant|MODIFIER|AGAP000519|AGAP000519|transcript|AGAP000519-RA|protein_coding||c.-2559C>A|||||92|,A|intergenic_region|MODIFIER|AGAP000516-AGAP000519|AGAP000516-AGAP000519|intergenic_region|AGAP000516-AGAP000519|||n.9215115C>A||||||
X	9215622	G	A	18	56	38	0			8	10	ANN=A|intron_variant|MODIFIER|AGAP000519|AGAP000519|transcript|AGAP000519-RA|protein_coding|1/17|c.-2081+29G>A||||||
X	9215741	G	A	74	0	0	38			18	0	ANN=A|5_prime_UTR_variant|MODIFIER|AGAP000519|AGAP000519|transcript|AGAP000519-RA|protein_coding|2/18|c.-2021G>A|||||17751|
X	9215763	G	T	73	1	38	0			18	0	ANN=T|5_prime_UTR_variant|MODIFIER|AGAP000519|AGAP000519|transcript|AGAP000519-RA|protein_coding|2/18|c.-1999G>T|||||17729|
X	9215936	G	A	71	3	38	0			18	0	ANN=A|5_prime_UTR_variant|MODIFIER|AGAP000519|AGAP000519|transcript|AGAP000519-RA|protein_coding|2/18|c.-1826G>A|||||17556|
X	9216062	G	A	70	4	38	0			18	0	ANN=A|5_prime_UTR_variant|MODIFIER|AGAP000519|AGAP000519|transcript|AGAP000519-RA|protein_coding|2/18|c.-1700G>A|||||17430|
X	9216285	G	T	74	0	37	1			18	0	ANN=T|5_prime_UTR_premature_start_codon_gain_variant|LOW|AGAP000519|AGAP000519|transcript|AGAP000519-RA|protein_coding|2/18|c.-1477G>T||||||,T|5_prime_UTR_variant|MODIFIER|AGAP000519|AGAP000519|transcript|AGAP000519-RA|protein_coding|2/18|c.-1477G>T|||||17207|
X	9216530	T	C	17	57	0	38			3	15	ANN=C|5_prime_UTR_variant|MODIFIER|AGAP000519|AGAP000519|transcript|AGAP000519-RA|protein_coding|2/18|c.-1232T>C|||||16962|
X	9216582	G	A	70	4	38	0			18	0	ANN=A|5_prime_UTR_variant|MODIFIER|AGAP000519|AGAP000519|transcript|AGAP000519-RA|protein_coding|2/18|c.-1180G>A|||||16910|
X	9216588	A	C	21	53	0	38			3	15	ANN=C|5_prime_UTR_variant|MODIFIER|AGAP000519|AGAP000519|transcript|AGAP000519-RA|protein_coding|2/18|c.-1174A>C|||||16904|
X	9216629	C	T	70	4	38	0			18	0	ANN=T|5_prime_UTR_variant|MODIFIER|AGAP000519|AGAP000519|transcript|AGAP000519-RA|protein_coding|2/18|c.-1133C>T|||||16863|
X	9216762	G	A	74	0	0	38			10	8	ANN=A|5_prime_UTR_variant|MODIFIER|AGAP000519|AGAP000519|transcript|AGAP000519-RA|protein_coding|2/18|c.-1000G>A|||||16730|
X	9216774	C	T	31	43	38	0			14	4	ANN=T|5_prime_UTR_premature_start_codon_gain_variant|LOW|AGAP000519|AGAP000519|transcript|AGAP000519-RA|protein_coding|2/18|c.-988C>T||||||,T|5_prime_UTR_variant|MODIFIER|AGAP000519|AGAP000519|transcript|AGAP000519-RA|protein_coding|2/18|c.-988C>T|||||16718|
X	9216917	G	A	70	4	38	0			18	0	ANN=A|5_prime_UTR_variant|MODIFIER|AGAP000519|AGAP000519|transcript|AGAP000519-RA|protein_coding|2/18|c.-845G>A|||||16575|
X	9217531	T	C	56	18	0	38			10	8	ANN=C|intron_variant|MODIFIER|AGAP000519|AGAP000519|transcript|AGAP000519-RA|protein_coding|2/17|c.-240+9T>C||||||
X	9217958	T	A	74	0	37	1			18	0	ANN=A|intron_variant|MODIFIER|AGAP000519|AGAP000519|transcript|AGAP000519-RA|protein_coding|2/17|c.-240+436T>A||||||
X	9218074	T	C	60	14	1	37			18	0	ANN=C|intron_variant|MODIFIER|AGAP000519|AGAP000519|transcript|AGAP000519-RA|protein_coding|2/17|c.-240+552T>C||||||
X	9218084	C	T	70	4	38	0			18	0	ANN=T|intron_variant|MODIFIER|AGAP000519|AGAP000519|transcript|AGAP000519-RA|protein_coding|2/17|c.-240+562C>T||||||
X	9218241	T	C	0	74	0	38			2	16	ANN=C|intron_variant|MODIFIER|AGAP000519|AGAP000519|transcript|AGAP000519-RA|protein_coding|2/17|c.-240+719T>C||||||
X	9218289	A	C	18	56	38	0			10	8	ANN=C|intron_variant|MODIFIER|AGAP000519|AGAP000519|transcript|AGAP000519-RA|protein_coding|2/17|c.-240+767A>C||||||
X	9218300	A	C	60	14	38	0			18	0	ANN=C|intron_variant|MODIFIER|AGAP000519|AGAP000519|transcript|AGAP000519-RA|protein_coding|2/17|c.-240+778A>C||||||
X	9218320	A	C	74	0	0	38			18	0	ANN=C|intron_variant|MODIFIER|AGAP000519|AGAP000519|transcript|AGAP000519-RA|protein_coding|2/17|c.-240+798A>C||||||
X	9218330	A	C	74	0	0	38			18	0	ANN=C|intron_variant|MODIFIER|AGAP000519|AGAP000519|transcript|AGAP000519-RA|protein_coding|2/17|c.-240+808A>C||||||
X	9218386	T	A	60	14	38	0			18	0	ANN=A|intron_variant|MODIFIER|AGAP000519|AGAP000519|transcript|AGAP000519-RA|protein_coding|2/17|c.-240+864T>A||||||
X	9218740	C	T	18	56	38	0			10	8	ANN=T|intron_variant|MODIFIER|AGAP000519|AGAP000519|transcript|AGAP000519-RA|protein_coding|2/17|c.-240+1218C>T||||||
X	9218877	C	A	74	0	37	1			18	0	ANN=A|intron_variant|MODIFIER|AGAP000519|AGAP000519|transcript|AGAP000519-RA|protein_coding|2/17|c.-240+1355C>A||||||
X	9218915	A	C	73	1	38	0			17	1	ANN=C|intron_variant|MODIFIER|AGAP000519|AGAP000519|transcript|AGAP000519-RA|protein_coding|2/17|c.-240+1393A>C||||||
X	9219039	A	T	0	74	0	38			0	18	ANN=T|intron_variant|MODIFIER|AGAP000519|AGAP000519|transcript|AGAP000519-RA|protein_coding|2/17|c.-240+1517A>T||||||
X	9219142	C	A	72	2	38	0			18	0	ANN=A|intron_variant|MODIFIER|AGAP000519|AGAP000519|transcript|AGAP000519-RA|protein_coding|2/17|c.-240+1620C>A||||||
X	9219514	C	A	67	7	38	0			15	3	ANN=A|intron_variant|MODIFIER|AGAP000519|AGAP000519|transcript|AGAP000519-RA|protein_coding|2/17|c.-240+1992C>A||||||
X	9219883	C	T	74	0	0	38			18	0	ANN=T|intron_variant|MODIFIER|AGAP000519|AGAP000519|transcript|AGAP000519-RA|protein_coding|2/17|c.-240+2361C>T||||||
X	9219955	C	T	60	14	0	38			16	2	ANN=T|intron_variant|MODIFIER|AGAP000519|AGAP000519|transcript|AGAP000519-RA|protein_coding|2/17|c.-240+2433C>T||||||
X	9220000	A	T	60	14	0	38			16	2	ANN=T|intron_variant|MODIFIER|AGAP000519|AGAP000519|transcript|AGAP000519-RA|protein_coding|2/17|c.-240+2478A>T||||||
X	9220032	G	A	4	70	38	0			8	10	ANN=A|intron_variant|MODIFIER|AGAP000519|AGAP000519|transcript|AGAP000519-RA|protein_coding|2/17|c.-240+2510G>A||||||
X	9220043	T	A	4	70	0	38			8	10	ANN=A|intron_variant|MODIFIER|AGAP000519|AGAP000519|transcript|AGAP000519-RA|protein_coding|2/17|c.-240+2521T>A||||||
X	9220235	A	G	18	56	22	16			10	8	ANN=G|intron_variant|MODIFIER|AGAP000519|AGAP000519|transcript|AGAP000519-RA|protein_coding|2/17|c.-240+2713A>G||||||
X	9220528	C	T	70	4	0	38			16	2	ANN=T|intron_variant|MODIFIER|AGAP000519|AGAP000519|transcript|AGAP000519-RA|protein_coding|2/17|c.-240+3006C>T||||||
X	9220565	G	T	74	0	0	38			18	0	ANN=T|intron_variant|MODIFIER|AGAP000519|AGAP000519|transcript|AGAP000519-RA|protein_coding|2/17|c.-240+3043G>T||||||
X	9220728	T	G	4	70	38	0			10	8	ANN=G|intron_variant|MODIFIER|AGAP000519|AGAP000519|transcript|AGAP000519-RA|protein_coding|2/17|c.-240+3206T>G||||||
X	9220878	C	T	70	4	38	0			18	0	ANN=T|intron_variant|MODIFIER|AGAP000519|AGAP000519|transcript|AGAP000519-RA|protein_coding|2/17|c.-240+3356C>T||||||
X	9220880	T	C	74	0	0	38			18	0	ANN=C|intron_variant|MODIFIER|AGAP000519|AGAP000519|transcript|AGAP000519-RA|protein_coding|2/17|c.-240+3358T>C||||||
X	9220970	A	T	70	4	38	0			16	2	ANN=T|intron_variant|MODIFIER|AGAP000519|AGAP000519|transcript|AGAP000519-RA|protein_coding|2/17|c.-240+3448A>T||||||
X	9221067	A	C	0	74	0	38			0	18	ANN=C|intron_variant|MODIFIER|AGAP000519|AGAP000519|transcript|AGAP000519-RA|protein_coding|2/17|c.-240+3545A>C||||||
X	9221080	C	T	70	4	38	0			16	2	ANN=T|intron_variant|MODIFIER|AGAP000519|AGAP000519|transcript|AGAP000519-RA|protein_coding|2/17|c.-240+3558C>T||||||
X	9221189	A	C	74	0	0	38			18	0	ANN=C|intron_variant|MODIFIER|AGAP000519|AGAP000519|transcript|AGAP000519-RA|protein_coding|2/17|c.-240+3667A>C||||||
X	9221263	A	G	74	0	0	38			18	0	ANN=G|intron_variant|MODIFIER|AGAP000519|AGAP000519|transcript|AGAP000519-RA|protein_coding|2/17|c.-240+3741A>G||||||
X	9221270	G	A	73	1	38	0			18	0	ANN=A|intron_variant|MODIFIER|AGAP000519|AGAP000519|transcript|AGAP000519-RA|protein_coding|2/17|c.-240+3748G>A||||||
X	9221535	C	T	4	70	38	0			10	8	ANN=T|intron_variant|MODIFIER|AGAP000519|AGAP000519|transcript|AGAP000519-RA|protein_coding|2/17|c.-240+4013C>T||||||
X	9221930	T	A	0	74	38	0			0	18	ANN=A|intron_variant|MODIFIER|AGAP000519|AGAP000519|transcript|AGAP000519-RA|protein_coding|2/17|c.-240+4408T>A||||||
X	9222068	C	T	4	70	38	0			10	8	ANN=T|intron_variant|MODIFIER|AGAP000519|AGAP000519|transcript|AGAP000519-RA|protein_coding|2/17|c.-240+4546C>T||||||
X	9222252	C	T	74	0	0	38			18	0	ANN=T|intron_variant|MODIFIER|AGAP000519|AGAP000519|transcript|AGAP000519-RA|protein_coding|2/17|c.-240+4730C>T||||||
X	9222307	A	G	0	44	0	38			0	48	ANN=G|intron_variant|MODIFIER|AGAP000519|AGAP000519|transcript|AGAP000519-RA|protein_coding|2/17|c.-240+4785A>G||||||
X	9222605	T	C	43	1	38	0			48	0	ANN=C|intron_variant|MODIFIER|AGAP000519|AGAP000519|transcript|AGAP000519-RA|protein_coding|2/17|c.-240+5083T>C||||||
X	9222607	T	A	44	0	0	38			48	0	ANN=A|intron_variant|MODIFIER|AGAP000519|AGAP000519|transcript|AGAP000519-RA|protein_coding|2/17|c.-240+5085T>A||||||
X	9222643	T	A	0	44	38	0			0	48	ANN=A|intron_variant|MODIFIER|AGAP000519|AGAP000519|transcript|AGAP000519-RA|protein_coding|2/17|c.-240+5121T>A||||||
X	9222652	A	G	0	44	38	0			0	48	ANN=G|intron_variant|MODIFIER|AGAP000519|AGAP000519|transcript|AGAP000519-RA|protein_coding|2/17|c.-240+5130A>G||||||
X	9223168	G	A	0	44	38	0			9	39	ANN=A|intron_variant|MODIFIER|AGAP000519|AGAP000519|transcript|AGAP000519-RA|protein_coding|2/17|c.-240+5646G>A||||||
X	9223302	C	A	43	1	38	0			48	0	ANN=A|intron_variant|MODIFIER|AGAP000519|AGAP000519|transcript|AGAP000519-RA|protein_coding|2/17|c.-240+5780C>A||||||
X	9223307	C	T	0	44	38	0			9	39	ANN=T|intron_variant|MODIFIER|AGAP000519|AGAP000519|transcript|AGAP000519-RA|protein_coding|2/17|c.-240+5785C>T||||||
X	9223407	G	C	0	44	0	38			0	48	ANN=C|intron_variant|MODIFIER|AGAP000519|AGAP000519|transcript|AGAP000519-RA|protein_coding|2/17|c.-240+5885G>C||||||
X	9223416	A	G	0	44	0	38			0	48	ANN=G|intron_variant|MODIFIER|AGAP000519|AGAP000519|transcript|AGAP000519-RA|protein_coding|2/17|c.-240+5894A>G||||||
X	9223518	G	A	0	44	38	0			9	39	ANN=A|intron_variant|MODIFIER|AGAP000519|AGAP000519|transcript|AGAP000519-RA|protein_coding|2/17|c.-240+5996G>A||||||
X	9223620	T	C	0	44	38	0			0	48	ANN=C|intron_variant|MODIFIER|AGAP000519|AGAP000519|transcript|AGAP000519-RA|protein_coding|2/17|c.-240+6098T>C||||||
X	9223624	T	A	44	0	0	38			48	0	ANN=A|intron_variant|MODIFIER|AGAP000519|AGAP000519|transcript|AGAP000519-RA|protein_coding|2/17|c.-240+6102T>A||||||
X	9224053	C	T	43	1	0	38			48	0	ANN=T|intron_variant|MODIFIER|AGAP000519|AGAP000519|transcript|AGAP000519-RA|protein_coding|2/17|c.-240+6531C>T||||||
X	9224056	C	A	43	1	38	0			48	0	ANN=A|intron_variant|MODIFIER|AGAP000519|AGAP000519|transcript|AGAP000519-RA|protein_coding|2/17|c.-240+6534C>A||||||
X	9224284	C	G	1	43	38	0			9	39	ANN=G|intron_variant|MODIFIER|AGAP000519|AGAP000519|transcript|AGAP000519-RA|protein_coding|2/17|c.-240+6762C>G||||||
X	9224618	G	C	0	44	0	38			5	43	ANN=C|intron_variant|MODIFIER|AGAP000519|AGAP000519|transcript|AGAP000519-RA|protein_coding|2/17|c.-240+7096G>C||||||
X	9224730	A	T	44	0	37	1			48	0	ANN=T|intron_variant|MODIFIER|AGAP000519|AGAP000519|transcript|AGAP000519-RA|protein_coding|2/17|c.-240+7208A>T||||||
X	9224928	A	C	0	44	38	0			9	39	ANN=C|intron_variant|MODIFIER|AGAP000519|AGAP000519|transcript|AGAP000519-RA|protein_coding|2/17|c.-240+7406A>C||||||
X	9225015	C	T	43	1	38	0			48	0	ANN=T|intron_variant|MODIFIER|AGAP000519|AGAP000519|transcript|AGAP000519-RA|protein_coding|2/17|c.-240+7493C>T||||||
X	9225136	A	T	43	1	38	0			48	0	ANN=T|intron_variant|MODIFIER|AGAP000519|AGAP000519|transcript|AGAP000519-RA|protein_coding|2/17|c.-240+7614A>T||||||
X	9225154	T	G	44	0	37	1			48	0	ANN=G|intron_variant|MODIFIER|AGAP000519|AGAP000519|transcript|AGAP000519-RA|protein_coding|2/17|c.-240+7632T>G||||||
X	9225272	C	T	43	1	38	0			48	0	ANN=T|intron_variant|MODIFIER|AGAP000519|AGAP000519|transcript|AGAP000519-RA|protein_coding|2/17|c.-240+7750C>T||||||
X	9225275	T	G	44	0	0	38			48	0	ANN=G|intron_variant|MODIFIER|AGAP000519|AGAP000519|transcript|AGAP000519-RA|protein_coding|2/17|c.-240+7753T>G||||||
X	9225337	G	T	43	1	38	0			48	0	ANN=T|intron_variant|MODIFIER|AGAP000519|AGAP000519|transcript|AGAP000519-RA|protein_coding|2/17|c.-240+7815G>T||||||
X	9225601	G	A	44	0	0	38			48	0	ANN=A|intron_variant|MODIFIER|AGAP000519|AGAP000519|transcript|AGAP000519-RA|protein_coding|2/17|c.-239-7652G>A||||||
X	9225727	A	C	43	1	38	0			44	4	ANN=C|intron_variant|MODIFIER|AGAP000519|AGAP000519|transcript|AGAP000519-RA|protein_coding|2/17|c.-239-7526A>C||||||
X	9225825	T	A	0	44	38	0			9	39	ANN=A|intron_variant|MODIFIER|AGAP000519|AGAP000519|transcript|AGAP000519-RA|protein_coding|2/17|c.-239-7428T>A||||||
X	9225884	G	A	43	1	38	0			48	0	ANN=A|intron_variant|MODIFIER|AGAP000519|AGAP000519|transcript|AGAP000519-RA|protein_coding|2/17|c.-239-7369G>A||||||
X	9225994	A	G	44	0	0	38			48	0	ANN=G|intron_variant|MODIFIER|AGAP000519|AGAP000519|transcript|AGAP000519-RA|protein_coding|2/17|c.-239-7259A>G||||||
X	9226002	C	T	44	0	0	38			48	0	ANN=T|intron_variant|MODIFIER|AGAP000519|AGAP000519|transcript|AGAP000519-RA|protein_coding|2/17|c.-239-7251C>T||||||
X	9226258	T	A	0	44	38	0			9	39	ANN=A|intron_variant|MODIFIER|AGAP000519|AGAP000519|transcript|AGAP000519-RA|protein_coding|2/17|c.-239-6995T>A||||||
X	9226271	G	A	0	44	38	0			9	39	ANN=A|intron_variant|MODIFIER|AGAP000519|AGAP000519|transcript|AGAP000519-RA|protein_coding|2/17|c.-239-6982G>A||||||
X	9226302	T	A	0	44	38	0			0	48	ANN=A|intron_variant|MODIFIER|AGAP000519|AGAP000519|transcript|AGAP000519-RA|protein_coding|2/17|c.-239-6951T>A||||||
X	9226492	T	A	0	44	0	38			0	48	ANN=A|intron_variant|MODIFIER|AGAP000519|AGAP000519|transcript|AGAP000519-RA|protein_coding|2/17|c.-239-6761T>A||||||
X	9226496	T	C	1	43	38	0			7	41	ANN=C|intron_variant|MODIFIER|AGAP000519|AGAP000519|transcript|AGAP000519-RA|protein_coding|2/17|c.-239-6757T>C||||||
X	9227300	T	C	44	0	37	1			48	0	ANN=C|intron_variant|MODIFIER|AGAP000519|AGAP000519|transcript|AGAP000519-RA|protein_coding|2/17|c.-239-5953T>C||||||
X	9227393	T	C	44	0	0	38			48	0	ANN=C|intron_variant|MODIFIER|AGAP000519|AGAP000519|transcript|AGAP000519-RA|protein_coding|2/17|c.-239-5860T>C||||||
X	9227940	T	A	0	44	38	0			11	37	ANN=A|intron_variant|MODIFIER|AGAP000519|AGAP000519|transcript|AGAP000519-RA|protein_coding|2/17|c.-239-5313T>A||||||
X	9228142	C	T	44	0	37	1			48	0	ANN=T|intron_variant|MODIFIER|AGAP000519|AGAP000519|transcript|AGAP000519-RA|protein_coding|2/17|c.-239-5111C>T||||||
X	9228168	C	T	0	44	0	38			0	48	ANN=T|intron_variant|MODIFIER|AGAP000519|AGAP000519|transcript|AGAP000519-RA|protein_coding|2/17|c.-239-5085C>T||||||
X	9228260	G	T	44	0	1	37			43	5	ANN=T|intron_variant|MODIFIER|AGAP000519|AGAP000519|transcript|AGAP000519-RA|protein_coding|2/17|c.-239-4993G>T||||||
X	9228269	A	G	0	44	0	38			5	43	ANN=G|intron_variant|MODIFIER|AGAP000519|AGAP000519|transcript|AGAP000519-RA|protein_coding|2/17|c.-239-4984A>G||||||
X	9228279	G	A	44	0	0	38			43	5	ANN=A|intron_variant|MODIFIER|AGAP000519|AGAP000519|transcript|AGAP000519-RA|protein_coding|2/17|c.-239-4974G>A||||||
X	9228299	G	T	44	0	0	38			43	5	ANN=T|intron_variant|MODIFIER|AGAP000519|AGAP000519|transcript|AGAP000519-RA|protein_coding|2/17|c.-239-4954G>T||||||
X	9228369	T	A	0	44	38	0			11	37	ANN=A|intron_variant|MODIFIER|AGAP000519|AGAP000519|transcript|AGAP000519-RA|protein_coding|2/17|c.-239-4884T>A||||||
X	9228643	C	T	43	1	38	0			48	0	ANN=T|intron_variant|MODIFIER|AGAP000519|AGAP000519|transcript|AGAP000519-RA|protein_coding|2/17|c.-239-4610C>T||||||
X	9228763	C	A	0	44	0	38			0	48	ANN=A|intron_variant|MODIFIER|AGAP000519|AGAP000519|transcript|AGAP000519-RA|protein_coding|2/17|c.-239-4490C>A||||||
X	9228779	G	T	0	44	0	38			0	48	ANN=T|intron_variant|MODIFIER|AGAP000519|AGAP000519|transcript|AGAP000519-RA|protein_coding|2/17|c.-239-4474G>T||||||
X	9228880	A	G	0	44	38	0			9	39	ANN=G|intron_variant|MODIFIER|AGAP000519|AGAP000519|transcript|AGAP000519-RA|protein_coding|2/17|c.-239-4373A>G||||||
X	9228895	G	T	0	44	38	0			9	39	ANN=T|intron_variant|MODIFIER|AGAP000519|AGAP000519|transcript|AGAP000519-RA|protein_coding|2/17|c.-239-4358G>T||||||
X	9229304	G	A	44	0	0	38			48	0	ANN=A|intron_variant|MODIFIER|AGAP000519|AGAP000519|transcript|AGAP000519-RA|protein_coding|2/17|c.-239-3949G>A||||||
X	9229358	A	C	44	0	37	1			48	0	ANN=C|intron_variant|MODIFIER|AGAP000519|AGAP000519|transcript|AGAP000519-RA|protein_coding|2/17|c.-239-3895A>C||||||
X	9229391	C	A	44	0	37	1			48	0	ANN=A|intron_variant|MODIFIER|AGAP000519|AGAP000519|transcript|AGAP000519-RA|protein_coding|2/17|c.-239-3862C>A||||||
X	9229489	A	T	0	44	0	38			0	48	ANN=T|intron_variant|MODIFIER|AGAP000519|AGAP000519|transcript|AGAP000519-RA|protein_coding|2/17|c.-239-3764A>T||||||
X	9230013	T	C	44	0	37	1			38	10	ANN=C|intron_variant|MODIFIER|AGAP000519|AGAP000519|transcript|AGAP000519-RA|protein_coding|2/17|c.-239-3240T>C||||||
X	9230161	A	G	44	0	37	1			34	14	ANN=G|intron_variant|MODIFIER|AGAP000519|AGAP000519|transcript|AGAP000519-RA|protein_coding|2/17|c.-239-3092A>G||||||
X	9230332	G	A	43	1	38	0			48	0	ANN=A|intron_variant|MODIFIER|AGAP000519|AGAP000519|transcript|AGAP000519-RA|protein_coding|2/17|c.-239-2921G>A||||||
X	9230977	A	C	43	1	38	0			35	13	ANN=C|intron_variant|MODIFIER|AGAP000519|AGAP000519|transcript|AGAP000519-RA|protein_coding|2/17|c.-239-2276A>C||||||
X	9231260	G	T	44	0	0	38			48	0	ANN=T|intron_variant|MODIFIER|AGAP000519|AGAP000519|transcript|AGAP000519-RA|protein_coding|2/17|c.-239-1993G>T||||||
X	9231401	T	C	44	0	37	1			48	0	ANN=C|intron_variant|MODIFIER|AGAP000519|AGAP000519|transcript|AGAP000519-RA|protein_coding|2/17|c.-239-1852T>C||||||
X	9231422	T	A	0	44	0	38			3	45	ANN=A|intron_variant|MODIFIER|AGAP000519|AGAP000519|transcript|AGAP000519-RA|protein_coding|2/17|c.-239-1831T>A||||||
X	9231519	T	A	44	0	0	38			48	0	ANN=A|intron_variant|MODIFIER|AGAP000519|AGAP000519|transcript|AGAP000519-RA|protein_coding|2/17|c.-239-1734T>A||||||
X	9231781	C	T	44	0	0	38			33	15	ANN=T|intron_variant|MODIFIER|AGAP000519|AGAP000519|transcript|AGAP000519-RA|protein_coding|2/17|c.-239-1472C>T||||||
X	9232009	C	A	44	0	0	38			44	4	ANN=A|intron_variant|MODIFIER|AGAP000519|AGAP000519|transcript|AGAP000519-RA|protein_coding|2/17|c.-239-1244C>A||||||
X	9232021	A	T	0	44	38	0			0	48	ANN=T|intron_variant|MODIFIER|AGAP000519|AGAP000519|transcript|AGAP000519-RA|protein_coding|2/17|c.-239-1232A>T||||||
X	9232181	C	T	44	0	0	38			48	0	ANN=T|intron_variant|MODIFIER|AGAP000519|AGAP000519|transcript|AGAP000519-RA|protein_coding|2/17|c.-239-1072C>T||||||
X	9232191	C	A	44	0	0	38			44	4	ANN=A|intron_variant|MODIFIER|AGAP000519|AGAP000519|transcript|AGAP000519-RA|protein_coding|2/17|c.-239-1062C>A||||||
X	9232238	G	T	44	0	0	38			48	0	ANN=T|intron_variant|MODIFIER|AGAP000519|AGAP000519|transcript|AGAP000519-RA|protein_coding|2/17|c.-239-1015G>T||||||
X	9232305	T	A	44	0	0	38			48	0	ANN=A|intron_variant|MODIFIER|AGAP000519|AGAP000519|transcript|AGAP000519-RA|protein_coding|2/17|c.-239-948T>A||||||
X	9232355	G	C	0	44	38	0			12	36	ANN=C|intron_variant|MODIFIER|AGAP000519|AGAP000519|transcript|AGAP000519-RA|protein_coding|2/17|c.-239-898G>C||||||
X	9232457	A	G	0	44	0	38			4	44	ANN=G|intron_variant|MODIFIER|AGAP000519|AGAP000519|transcript|AGAP000519-RA|protein_coding|2/17|c.-239-796A>G||||||
X	9232584	C	G	44	0	0	38			48	0	ANN=G|intron_variant|MODIFIER|AGAP000519|AGAP000519|transcript|AGAP000519-RA|protein_coding|2/17|c.-239-669C>G||||||
X	9232585	T	A	44	0	37	1			48	0	ANN=A|intron_variant|MODIFIER|AGAP000519|AGAP000519|transcript|AGAP000519-RA|protein_coding|2/17|c.-239-668T>A||||||
X	9232682	C	T	0	44	0	38			3	45	ANN=T|intron_variant|MODIFIER|AGAP000519|AGAP000519|transcript|AGAP000519-RA|protein_coding|2/17|c.-239-571C>T||||||
X	9232893	G	A	0	44	38	0			24	24	ANN=A|intron_variant|MODIFIER|AGAP000519|AGAP000519|transcript|AGAP000519-RA|protein_coding|2/17|c.-239-360G>A||||||
X	9232926	A	G	0	44	0	38			0	48	ANN=G|intron_variant|MODIFIER|AGAP000519|AGAP000519|transcript|AGAP000519-RA|protein_coding|2/17|c.-239-327A>G||||||
X	9232950	T	C	0	44	0	38			0	48	ANN=C|intron_variant|MODIFIER|AGAP000519|AGAP000519|transcript|AGAP000519-RA|protein_coding|2/17|c.-239-303T>C||||||
X	9233305	C	T	1	43	38	0			19	29	ANN=T|5_prime_UTR_premature_start_codon_gain_variant|LOW|AGAP000519|AGAP000519|transcript|AGAP000519-RA|protein_coding|3/18|c.-187C>T||||||,T|5_prime_UTR_variant|MODIFIER|AGAP000519|AGAP000519|transcript|AGAP000519-RA|protein_coding|3/18|c.-187C>T|||||187|
X	9233324	T	C	43	1	38	0			44	4	ANN=C|5_prime_UTR_variant|MODIFIER|AGAP000519|AGAP000519|transcript|AGAP000519-RA|protein_coding|3/18|c.-168T>C|||||168|
X	9233416	G	A	1	43	38	0			24	24	ANN=A|5_prime_UTR_premature_start_codon_gain_variant|LOW|AGAP000519|AGAP000519|transcript|AGAP000519-RA|protein_coding|3/18|c.-76G>A||||||,A|5_prime_UTR_variant|MODIFIER|AGAP000519|AGAP000519|transcript|AGAP000519-RA|protein_coding|3/18|c.-76G>A|||||76|
X	9233552	C	T	0	44	38	0			24	24	ANN=T|missense_variant|MODERATE|AGAP000519|AGAP000519|transcript|AGAP000519-RA|protein_coding|3/18|c.61C>T|p.Leu21Phe|2528/21393|61/3240|21/1079||
X	9233614	T	C	44	0	0	38			28	20	ANN=C|synonymous_variant|LOW|AGAP000519|AGAP000519|transcript|AGAP000519-RA|protein_coding|3/18|c.123T>C|p.Asp41Asp|2590/21393|123/3240|41/1079||
X	9233702	T	C	44	0	0	38			24	24	ANN=C|missense_variant|MODERATE|AGAP000519|AGAP000519|transcript|AGAP000519-RA|protein_coding|3/18|c.211T>C|p.Ser71Pro|2678/21393|211/3240|71/1079||
X	9233875	C	T	43	1	38	0			48	0	ANN=T|synonymous_variant|LOW|AGAP000519|AGAP000519|transcript|AGAP000519-RA|protein_coding|3/18|c.384C>T|p.Gly128Gly|2851/21393|384/3240|128/1079||
X	9233889	G	A	44	0	0	38			48	0	ANN=A|missense_variant|MODERATE|AGAP000519|AGAP000519|transcript|AGAP000519-RA|protein_coding|3/18|c.398G>A|p.Gly133Glu|2865/21393|398/3240|133/1079||
X	9233985	A	G	44	0	0	38			40	8	ANN=G|intron_variant|MODIFIER|AGAP000519|AGAP000519|transcript|AGAP000519-RA|protein_coding|3/17|c.479+15A>G||||||
X	9233986	A	T	44	0	0	38			40	8	ANN=T|intron_variant|MODIFIER|AGAP000519|AGAP000519|transcript|AGAP000519-RA|protein_coding|3/17|c.479+16A>T||||||
X	9234144	T	C	0	44	0	38			14	34	ANN=C|synonymous_variant|LOW|AGAP000519|AGAP000519|transcript|AGAP000519-RA|protein_coding|4/18|c.507T>C|p.Arg169Arg|2974/21393|507/3240|169/1079||
X	9234628	A	G	44	0	0	38			48	0	ANN=G|intron_variant|MODIFIER|AGAP000519|AGAP000519|transcript|AGAP000519-RA|protein_coding|4/17|c.609+382A>G||||||
X	9234687	G	A	44	0	0	38			48	0	ANN=A|intron_variant|MODIFIER|AGAP000519|AGAP000519|transcript|AGAP000519-RA|protein_coding|4/17|c.609+441G>A||||||
X	9235288	C	G	44	0	1	37			23	25	ANN=G|intron_variant|MODIFIER|AGAP000519|AGAP000519|transcript|AGAP000519-RA|protein_coding|4/17|c.609+1042C>G||||||
X	9235552	T	G	43	1	38	0			48	0	ANN=G|intron_variant|MODIFIER|AGAP000519|AGAP000519|transcript|AGAP000519-RA|protein_coding|4/17|c.609+1306T>G||||||
X	9235563	G	T	44	0	0	38			48	0	ANN=T|intron_variant|MODIFIER|AGAP000519|AGAP000519|transcript|AGAP000519-RA|protein_coding|4/17|c.609+1317G>T||||||
X	9235575	G	T	44	0	0	38			31	17	ANN=T|intron_variant|MODIFIER|AGAP000519|AGAP000519|transcript|AGAP000519-RA|protein_coding|4/17|c.609+1329G>T||||||
X	9235741	T	G	44	0	37	1			36	12	ANN=G|intron_variant|MODIFIER|AGAP000519|AGAP000519|transcript|AGAP000519-RA|protein_coding|4/17|c.609+1495T>G||||||
X	9235924	C	T	44	0	37	1			48	0	ANN=T|intron_variant|MODIFIER|AGAP000519|AGAP000519|transcript|AGAP000519-RA|protein_coding|4/17|c.609+1678C>T||||||
X	9236110	A	G	44	0	37	1			48	0	ANN=G|intron_variant|MODIFIER|AGAP000519|AGAP000519|transcript|AGAP000519-RA|protein_coding|4/17|c.609+1864A>G||||||
X	9236953	A	G	44	0	0	38			48	0	ANN=G|intron_variant|MODIFIER|AGAP000519|AGAP000519|transcript|AGAP000519-RA|protein_coding|4/17|c.609+2707A>G||||||
X	9236964	T	C	44	0	0	38			48	0	ANN=C|intron_variant|MODIFIER|AGAP000519|AGAP000519|transcript|AGAP000519-RA|protein_coding|4/17|c.609+2718T>C||||||
X	9236998	C	T	44	0	0	38			36	12	ANN=T|intron_variant|MODIFIER|AGAP000519|AGAP000519|transcript|AGAP000519-RA|protein_coding|4/17|c.609+2752C>T||||||
X	9237096	C	T	44	0	0	38			48	0	ANN=T|intron_variant|MODIFIER|AGAP000519|AGAP000519|transcript|AGAP000519-RA|protein_coding|4/17|c.609+2850C>T||||||
X	9237430	C	T	44	0	0	38			48	0	ANN=T|intron_variant|MODIFIER|AGAP000519|AGAP000519|transcript|AGAP000519-RA|protein_coding|4/17|c.609+3184C>T||||||
X	9237515	T	C	44	0	0	38			48	0	ANN=C|intron_variant|MODIFIER|AGAP000519|AGAP000519|transcript|AGAP000519-RA|protein_coding|4/17|c.610-3153T>C||||||
X	9237805	T	A	43	1	38	0			41	7	ANN=A|intron_variant|MODIFIER|AGAP000519|AGAP000519|transcript|AGAP000519-RA|protein_coding|4/17|c.610-2863T>A||||||
X	9237926	C	A	43	1	38	0			48	0	ANN=A|intron_variant|MODIFIER|AGAP000519|AGAP000519|transcript|AGAP000519-RA|protein_coding|4/17|c.610-2742C>A||||||
X	9238026	G	T	44	0	0	38			36	12	ANN=T|intron_variant|MODIFIER|AGAP000519|AGAP000519|transcript|AGAP000519-RA|protein_coding|4/17|c.610-2642G>T||||||
X	9238201	G	A	44	0	0	38			48	0	ANN=A|intron_variant|MODIFIER|AGAP000519|AGAP000519|transcript|AGAP000519-RA|protein_coding|4/17|c.610-2467G>A||||||
X	9238229	A	T	44	0	0	38			48	0	ANN=T|intron_variant|MODIFIER|AGAP000519|AGAP000519|transcript|AGAP000519-RA|protein_coding|4/17|c.610-2439A>T||||||
X	9238822	A	G	44	0	0	38			48	0	ANN=G|intron_variant|MODIFIER|AGAP000519|AGAP000519|transcript|AGAP000519-RA|protein_coding|4/17|c.610-1846A>G||||||
X	9238844	C	T	43	1	38	0			48	0	ANN=T|intron_variant|MODIFIER|AGAP000519|AGAP000519|transcript|AGAP000519-RA|protein_coding|4/17|c.610-1824C>T||||||
X	9238909	A	G	43	1	38	0			48	0	ANN=G|intron_variant|MODIFIER|AGAP000519|AGAP000519|transcript|AGAP000519-RA|protein_coding|4/17|c.610-1759A>G||||||
X	9239112	T	C	1	43	38	0			38	10	ANN=C|intron_variant|MODIFIER|AGAP000519|AGAP000519|transcript|AGAP000519-RA|protein_coding|4/17|c.610-1556T>C||||||
X	9239145	T	C	1	43	38	0			38	10	ANN=C|intron_variant|MODIFIER|AGAP000519|AGAP000519|transcript|AGAP000519-RA|protein_coding|4/17|c.610-1523T>C||||||
X	9239236	T	G	43	1	38	0			48	0	ANN=G|intron_variant|MODIFIER|AGAP000519|AGAP000519|transcript|AGAP000519-RA|protein_coding|4/17|c.610-1432T>G||||||
X	9239238	A	T	43	1	38	0			48	0	ANN=T|intron_variant|MODIFIER|AGAP000519|AGAP000519|transcript|AGAP000519-RA|protein_coding|4/17|c.610-1430A>T||||||
X	9239301	T	C	43	1	0	38			41	7	ANN=C|intron_variant|MODIFIER|AGAP000519|AGAP000519|transcript|AGAP000519-RA|protein_coding|4/17|c.610-1367T>C||||||
X	9239304	C	A	0	44	0	38			0	48	ANN=A|intron_variant|MODIFIER|AGAP000519|AGAP000519|transcript|AGAP000519-RA|protein_coding|4/17|c.610-1364C>A||||||
X	9239333	A	C	44	0	0	38			48	0	ANN=C|intron_variant|MODIFIER|AGAP000519|AGAP000519|transcript|AGAP000519-RA|protein_coding|4/17|c.610-1335A>C||||||
X	9239661	T	A	44	0	37	1			48	0	ANN=A|intron_variant|MODIFIER|AGAP000519|AGAP000519|transcript|AGAP000519-RA|protein_coding|4/17|c.610-1007T>A||||||
X	9239706	A	G	44	0	0	38			40	8	ANN=G|intron_variant|MODIFIER|AGAP000519|AGAP000519|transcript|AGAP000519-RA|protein_coding|4/17|c.610-962A>G||||||
X	9239931	A	T	43	1	38	0			48	0	ANN=T|intron_variant|MODIFIER|AGAP000519|AGAP000519|transcript|AGAP000519-RA|protein_coding|4/17|c.610-737A>T||||||
X	9239939	C	T	0	44	38	0			9	39	ANN=T|intron_variant|MODIFIER|AGAP000519|AGAP000519|transcript|AGAP000519-RA|protein_coding|4/17|c.610-729C>T||||||
X	9240224	A	G	43	1	38	0			48	0	ANN=G|intron_variant|MODIFIER|AGAP000519|AGAP000519|transcript|AGAP000519-RA|protein_coding|4/17|c.610-444A>G||||||
X	9240479	C	A	44	0	0	38			36	12	ANN=A|intron_variant|MODIFIER|AGAP000519|AGAP000519|transcript|AGAP000519-RA|protein_coding|4/17|c.610-189C>A||||||
X	9240539	T	G	43	1	38	0			48	0	ANN=G|intron_variant|MODIFIER|AGAP000519|AGAP000519|transcript|AGAP000519-RA|protein_coding|4/17|c.610-129T>G||||||
X	9240641	T	C	44	0	0	38			40	8	ANN=C|intron_variant|MODIFIER|AGAP000519|AGAP000519|transcript|AGAP000519-RA|protein_coding|4/17|c.610-27T>C||||||
X	9240810	A	G	43	1	38	0			48	0	ANN=G|missense_variant|MODERATE|AGAP000519|AGAP000519|transcript|AGAP000519-RA|protein_coding|5/18|c.752A>G|p.Lys251Arg|3219/21393|752/3240|251/1079||
X	9240890	G	A	44	0	37	1			48	0	ANN=A|splice_donor_variant&intron_variant|HIGH|AGAP000519|AGAP000519|transcript|AGAP000519-RA|protein_coding|5/17|c.831+1G>A||||||;LOF=(AGAP000519|AGAP000519|1|1.00)
X	9240909	G	C	43	1	0	38			34	14	ANN=C|intron_variant|MODIFIER|AGAP000519|AGAP000519|transcript|AGAP000519-RA|protein_coding|5/17|c.831+20G>C||||||
X	9240983	G	A	44	0	0	38			48	0	ANN=A|intron_variant|MODIFIER|AGAP000519|AGAP000519|transcript|AGAP000519-RA|protein_coding|5/17|c.831+94G>A||||||
X	9241186	G	T	44	0	0	38			36	12	ANN=T|intron_variant|MODIFIER|AGAP000519|AGAP000519|transcript|AGAP000519-RA|protein_coding|5/17|c.831+297G>T||||||
X	9241603	T	A	43	1	0	38			48	0	ANN=A|intron_variant|MODIFIER|AGAP000519|AGAP000519|transcript|AGAP000519-RA|protein_coding|5/17|c.831+714T>A||||||
X	9249153	A	T	0	44	38	0			24	24	ANN=T|intron_variant|MODIFIER|AGAP000519|AGAP000519|transcript|AGAP000519-RA|protein_coding|5/17|c.832-4609A>T||||||
X	9249171	A	C	44	0	37	1			48	0	ANN=C|intron_variant|MODIFIER|AGAP000519|AGAP000519|transcript|AGAP000519-RA|protein_coding|5/17|c.832-4591A>C||||||
X	9249256	T	C	44	0	0	38			36	12	ANN=C|intron_variant|MODIFIER|AGAP000519|AGAP000519|transcript|AGAP000519-RA|protein_coding|5/17|c.832-4506T>C||||||
X	9249434	T	C	44	0	0	38			48	0	ANN=C|intron_variant|MODIFIER|AGAP000519|AGAP000519|transcript|AGAP000519-RA|protein_coding|5/17|c.832-4328T>C||||||
X	9249487	T	C	44	0	0	38			34	14	ANN=C|intron_variant|MODIFIER|AGAP000519|AGAP000519|transcript|AGAP000519-RA|protein_coding|5/17|c.832-4275T>C||||||
X	9249494	G	T	44	0	0	38			36	12	ANN=T|intron_variant|MODIFIER|AGAP000519|AGAP000519|transcript|AGAP000519-RA|protein_coding|5/17|c.832-4268G>T||||||
X	9249642	A	T	44	0	0	38			36	12	ANN=T|intron_variant|MODIFIER|AGAP000519|AGAP000519|transcript|AGAP000519-RA|protein_coding|5/17|c.832-4120A>T||||||
X	9249655	G	A	44	0	0	38			36	12	ANN=A|intron_variant|MODIFIER|AGAP000519|AGAP000519|transcript|AGAP000519-RA|protein_coding|5/17|c.832-4107G>A||||||
X	9249866	T	C	44	0	0	38			45	3	ANN=C|intron_variant|MODIFIER|AGAP000519|AGAP000519|transcript|AGAP000519-RA|protein_coding|5/17|c.832-3896T>C||||||
X	9250104	A	T	44	0	0	38			36	12	ANN=T|intron_variant|MODIFIER|AGAP000519|AGAP000519|transcript|AGAP000519-RA|protein_coding|5/17|c.832-3658A>T||||||
X	9250336	C	T	44	0	0	38			34	14	ANN=T|intron_variant|MODIFIER|AGAP000519|AGAP000519|transcript|AGAP000519-RA|protein_coding|5/17|c.832-3426C>T||||||
X	9250365	A	T	44	0	0	38			48	0	ANN=T|intron_variant|MODIFIER|AGAP000519|AGAP000519|transcript|AGAP000519-RA|protein_coding|5/17|c.832-3397A>T||||||
X	9250549	C	A	43	1	38	0			48	0	ANN=A|intron_variant|MODIFIER|AGAP000519|AGAP000519|transcript|AGAP000519-RA|protein_coding|5/17|c.832-3213C>A||||||
X	9250568	G	A	43	1	38	0			48	0	ANN=A|intron_variant|MODIFIER|AGAP000519|AGAP000519|transcript|AGAP000519-RA|protein_coding|5/17|c.832-3194G>A||||||
X	9250684	C	T	44	0	0	38			48	0	ANN=T|intron_variant|MODIFIER|AGAP000519|AGAP000519|transcript|AGAP000519-RA|protein_coding|5/17|c.832-3078C>T||||||
X	9250692	T	A	0	44	38	0			14	34	ANN=A|intron_variant|MODIFIER|AGAP000519|AGAP000519|transcript|AGAP000519-RA|protein_coding|5/17|c.832-3070T>A||||||
X	9251140	A	G	0	44	38	0			14	34	ANN=G|intron_variant|MODIFIER|AGAP000519|AGAP000519|transcript|AGAP000519-RA|protein_coding|5/17|c.832-2622A>G||||||
X	9251286	G	A	43	1	38	0			48	0	ANN=A|intron_variant|MODIFIER|AGAP000519|AGAP000519|transcript|AGAP000519-RA|protein_coding|5/17|c.832-2476G>A||||||
X	9251467	G	A	44	0	0	38			34	14	ANN=A|intron_variant|MODIFIER|AGAP000519|AGAP000519|transcript|AGAP000519-RA|protein_coding|5/17|c.832-2295G>A||||||
X	9251842	G	A	44	0	37	1			48	0	ANN=A|intron_variant|MODIFIER|AGAP000519|AGAP000519|transcript|AGAP000519-RA|protein_coding|5/17|c.832-1920G>A||||||
X	9251867	C	T	44	0	0	38			48	0	ANN=T|intron_variant|MODIFIER|AGAP000519|AGAP000519|transcript|AGAP000519-RA|protein_coding|5/17|c.832-1895C>T||||||
X	9251905	C	A	44	0	0	38			36	12	ANN=A|intron_variant|MODIFIER|AGAP000519|AGAP000519|transcript|AGAP000519-RA|protein_coding|5/17|c.832-1857C>A||||||
X	9252122	G	A	44	0	37	1			48	0	ANN=A|intron_variant|MODIFIER|AGAP000519|AGAP000519|transcript|AGAP000519-RA|protein_coding|5/17|c.832-1640G>A||||||
X	9252162	A	G	24	20	0	38			32	16	ANN=G|intron_variant|MODIFIER|AGAP000519|AGAP000519|transcript|AGAP000519-RA|protein_coding|5/17|c.832-1600A>G||||||
X	9252350	A	C	44	0	0	38			41	7	ANN=C|intron_variant|MODIFIER|AGAP000519|AGAP000519|transcript|AGAP000519-RA|protein_coding|5/17|c.832-1412A>C||||||
X	9252812	G	A	44	0	0	38			46	2	ANN=A|intron_variant|MODIFIER|AGAP000519|AGAP000519|transcript|AGAP000519-RA|protein_coding|5/17|c.832-950G>A||||||
X	9253056	A	G	44	0	37	1			48	0	ANN=G|intron_variant|MODIFIER|AGAP000519|AGAP000519|transcript|AGAP000519-RA|protein_coding|5/17|c.832-706A>G||||||
X	9254701	A	T	44	0	0	38			48	0	ANN=T|intron_variant|MODIFIER|AGAP000519|AGAP000519|transcript|AGAP000519-RA|protein_coding|7/17|c.1443+251A>T||||||
X	9254756	T	C	0	44	38	0			14	34	ANN=C|intron_variant|MODIFIER|AGAP000519|AGAP000519|transcript|AGAP000519-RA|protein_coding|7/17|c.1443+306T>C||||||
X	9254776	T	C	44	0	0	38			48	0	ANN=C|intron_variant|MODIFIER|AGAP000519|AGAP000519|transcript|AGAP000519-RA|protein_coding|7/17|c.1443+326T>C||||||
X	9254857	C	A	44	0	0	38			37	11	ANN=A|intron_variant|MODIFIER|AGAP000519|AGAP000519|transcript|AGAP000519-RA|protein_coding|7/17|c.1443+407C>A||||||
X	9255095	A	G	0	44	0	38			0	48	ANN=G|intron_variant|MODIFIER|AGAP000519|AGAP000519|transcript|AGAP000519-RA|protein_coding|7/17|c.1443+645A>G||||||
X	9255159	A	G	43	1	38	0			48	0	ANN=G|intron_variant|MODIFIER|AGAP000519|AGAP000519|transcript|AGAP000519-RA|protein_coding|7/17|c.1443+709A>G||||||
X	9255274	G	A	0	44	0	38			0	48	ANN=A|intron_variant|MODIFIER|AGAP000519|AGAP000519|transcript|AGAP000519-RA|protein_coding|7/17|c.1443+824G>A||||||
X	9255448	A	T	0	44	0	38			9	39	ANN=T|intron_variant|MODIFIER|AGAP000519|AGAP000519|transcript|AGAP000519-RA|protein_coding|7/17|c.1444-755A>T||||||
X	9255877	T	G	0	44	0	38			11	37	ANN=G|intron_variant|MODIFIER|AGAP000519|AGAP000519|transcript|AGAP000519-RA|protein_coding|7/17|c.1444-326T>G||||||
X	9255899	A	G	0	44	0	38			0	48	ANN=G|intron_variant|MODIFIER|AGAP000519|AGAP000519|transcript|AGAP000519-RA|protein_coding|7/17|c.1444-304A>G||||||
X	9256059	G	T	43	1	38	0			48	0	ANN=T|intron_variant|MODIFIER|AGAP000519|AGAP000519|transcript|AGAP000519-RA|protein_coding|7/17|c.1444-144G>T||||||
X	9256448	A	G	44	0	0	38			44	4	ANN=G|intron_variant|MODIFIER|AGAP000519|AGAP000519|transcript|AGAP000519-RA|protein_coding|8/17|c.1654+35A>G||||||
X	9257581	C	T	44	0	37	1			48	0	ANN=T|synonymous_variant|LOW|AGAP000519|AGAP000519|transcript|AGAP000519-RA|protein_coding|12/18|c.2469C>T|p.Ser823Ser|4936/21393|2469/3240|823/1079||
X	9257720	T	C	0	44	38	0			24	24	ANN=C|missense_variant|MODERATE|AGAP000519|AGAP000519|transcript|AGAP000519-RA|protein_coding|12/18|c.2608T>C|p.Ser870Pro|5075/21393|2608/3240|870/1079||
X	9257992	C	T	0	44	0	38			0	48	ANN=T|intron_variant|MODIFIER|AGAP000519|AGAP000519|transcript|AGAP000519-RA|protein_coding|13/17|c.2759+37C>T||||||
X	9258012	T	C	0	44	38	0			0	48	ANN=C|intron_variant|MODIFIER|AGAP000519|AGAP000519|transcript|AGAP000519-RA|protein_coding|13/17|c.2759+57T>C||||||
X	9258159	T	C	0	44	38	0			20	28	ANN=C|intron_variant|MODIFIER|AGAP000519|AGAP000519|transcript|AGAP000519-RA|protein_coding|13/17|c.2759+204T>C||||||
X	9258164	A	C	0	44	0	38			0	48	ANN=C|intron_variant|MODIFIER|AGAP000519|AGAP000519|transcript|AGAP000519-RA|protein_coding|13/17|c.2759+209A>C||||||
X	9258625	T	C	43	1	0	38			34	14	ANN=C|intron_variant|MODIFIER|AGAP000519|AGAP000519|transcript|AGAP000519-RA|protein_coding|13/17|c.2760-18T>C||||||
X	9258716	T	C	0	44	0	38			0	48	ANN=C|intron_variant|MODIFIER|AGAP000519|AGAP000519|transcript|AGAP000519-RA|protein_coding|14/17|c.2807+26T>C||||||
X	9258730	C	T	0	44	38	0			14	34	ANN=T|intron_variant|MODIFIER|AGAP000519|AGAP000519|transcript|AGAP000519-RA|protein_coding|14/17|c.2807+40C>T||||||
X	9258923	C	T	0	44	38	0			14	34	ANN=T|intron_variant|MODIFIER|AGAP000519|AGAP000519|transcript|AGAP000519-RA|protein_coding|14/17|c.2807+233C>T||||||
X	9259258	T	C	0	44	38	0			10	38	ANN=C|intron_variant|MODIFIER|AGAP000519|AGAP000519|transcript|AGAP000519-RA|protein_coding|14/17|c.2807+568T>C||||||
X	9259575	A	T	0	44	38	0			10	38	ANN=T|intron_variant|MODIFIER|AGAP000519|AGAP000519|transcript|AGAP000519-RA|protein_coding|14/17|c.2807+885A>T||||||
X	9259640	C	T	0	44	0	38			0	48	ANN=T|intron_variant|MODIFIER|AGAP000519|AGAP000519|transcript|AGAP000519-RA|protein_coding|14/17|c.2807+950C>T||||||
X	9259700	C	T	44	0	0	38			48	0	ANN=T|intron_variant|MODIFIER|AGAP000519|AGAP000519|transcript|AGAP000519-RA|protein_coding|14/17|c.2807+1010C>T||||||
X	9259743	G	A	0	44	38	0			14	34	ANN=A|intron_variant|MODIFIER|AGAP000519|AGAP000519|transcript|AGAP000519-RA|protein_coding|14/17|c.2807+1053G>A||||||
X	9259796	T	A	0	44	38	0			2	46	ANN=A|intron_variant|MODIFIER|AGAP000519|AGAP000519|transcript|AGAP000519-RA|protein_coding|14/17|c.2807+1106T>A||||||
X	9260190	A	T	0	44	0	38			0	48	ANN=T|intron_variant|MODIFIER|AGAP000519|AGAP000519|transcript|AGAP000519-RA|protein_coding|14/17|c.2807+1500A>T||||||
X	9260194	G	A	1	43	38	0			14	34	ANN=A|intron_variant|MODIFIER|AGAP000519|AGAP000519|transcript|AGAP000519-RA|protein_coding|14/17|c.2807+1504G>A||||||
X	9260212	A	T	44	0	0	38			48	0	ANN=T|intron_variant|MODIFIER|AGAP000519|AGAP000519|transcript|AGAP000519-RA|protein_coding|14/17|c.2807+1522A>T||||||
X	9260238	C	T	0	44	0	38			0	48	ANN=T|intron_variant|MODIFIER|AGAP000519|AGAP000519|transcript|AGAP000519-RA|protein_coding|14/17|c.2807+1548C>T||||||
X	9260374	C	A	43	1	38	0			48	0	ANN=A|intron_variant|MODIFIER|AGAP000519|AGAP000519|transcript|AGAP000519-RA|protein_coding|14/17|c.2807+1684C>A||||||
X	9260391	T	C	44	0	0	38			48	0	ANN=C|intron_variant|MODIFIER|AGAP000519|AGAP000519|transcript|AGAP000519-RA|protein_coding|14/17|c.2807+1701T>C||||||
X	9260527	A	G	0	44	0	38			0	48	ANN=G|intron_variant|MODIFIER|AGAP000519|AGAP000519|transcript|AGAP000519-RA|protein_coding|14/17|c.2807+1837A>G||||||
X	9260544	A	T	0	44	0	38			0	48	ANN=T|intron_variant|MODIFIER|AGAP000519|AGAP000519|transcript|AGAP000519-RA|protein_coding|14/17|c.2807+1854A>T||||||
X	9260631	G	A	44	0	0	38			45	3	ANN=A|intron_variant|MODIFIER|AGAP000519|AGAP000519|transcript|AGAP000519-RA|protein_coding|14/17|c.2807+1941G>A||||||
X	9260716	C	T	0	44	38	0			5	43	ANN=T|intron_variant|MODIFIER|AGAP000519|AGAP000519|transcript|AGAP000519-RA|protein_coding|14/17|c.2807+2026C>T||||||
X	9260759	A	T	1	43	38	0			14	34	ANN=T|intron_variant|MODIFIER|AGAP000519|AGAP000519|transcript|AGAP000519-RA|protein_coding|14/17|c.2807+2069A>T||||||
X	9260836	T	C	2	42	38	0			14	34	ANN=C|intron_variant|MODIFIER|AGAP000519|AGAP000519|transcript|AGAP000519-RA|protein_coding|14/17|c.2807+2146T>C||||||
X	9261037	A	T	44	0	0	38			48	0	ANN=T|intron_variant|MODIFIER|AGAP000519|AGAP000519|transcript|AGAP000519-RA|protein_coding|14/17|c.2807+2347A>T||||||
X	9261205	T	C	43	1	38	0			48	0	ANN=C|intron_variant|MODIFIER|AGAP000519|AGAP000519|transcript|AGAP000519-RA|protein_coding|14/17|c.2807+2515T>C||||||
X	9261276	G	A	1	43	38	0			14	34	ANN=A|intron_variant|MODIFIER|AGAP000519|AGAP000519|transcript|AGAP000519-RA|protein_coding|14/17|c.2807+2586G>A||||||
X	9261344	T	G	44	0	0	38			48	0	ANN=G|intron_variant|MODIFIER|AGAP000519|AGAP000519|transcript|AGAP000519-RA|protein_coding|14/17|c.2807+2654T>G||||||
X	9261446	A	T	0	44	0	38			0	48	ANN=T|intron_variant|MODIFIER|AGAP000519|AGAP000519|transcript|AGAP000519-RA|protein_coding|14/17|c.2808-2748A>T||||||
X	9261499	A	C	43	1	38	0			48	0	ANN=C|intron_variant|MODIFIER|AGAP000519|AGAP000519|transcript|AGAP000519-RA|protein_coding|14/17|c.2808-2695A>C||||||
X	9262562	T	G	44	0	37	1			48	0	ANN=G|intron_variant|MODIFIER|AGAP000519|AGAP000519|transcript|AGAP000519-RA|protein_coding|14/17|c.2808-1632T>G||||||
X	9262679	G	A	43	1	0	38			48	0	ANN=A|intron_variant|MODIFIER|AGAP000519|AGAP000519|transcript|AGAP000519-RA|protein_coding|14/17|c.2808-1515G>A||||||
X	9262719	G	A	44	0	37	1			48	0	ANN=A|intron_variant|MODIFIER|AGAP000519|AGAP000519|transcript|AGAP000519-RA|protein_coding|14/17|c.2808-1475G>A||||||
X	9262744	G	A	43	1	0	38			48	0	ANN=A|intron_variant|MODIFIER|AGAP000519|AGAP000519|transcript|AGAP000519-RA|protein_coding|14/17|c.2808-1450G>A||||||
X	9263292	G	T	44	0	0	38			48	0	ANN=T|intron_variant|MODIFIER|AGAP000519|AGAP000519|transcript|AGAP000519-RA|protein_coding|14/17|c.2808-902G>T||||||
X	9263362	C	G	44	0	0	38			48	0	ANN=G|intron_variant|MODIFIER|AGAP000519|AGAP000519|transcript|AGAP000519-RA|protein_coding|14/17|c.2808-832C>G||||||
X	9263368	C	T	44	0	0	38			48	0	ANN=T|intron_variant|MODIFIER|AGAP000519|AGAP000519|transcript|AGAP000519-RA|protein_coding|14/17|c.2808-826C>T||||||
X	9263516	C	A	0	44	0	38			0	48	ANN=A|intron_variant|MODIFIER|AGAP000519|AGAP000519|transcript|AGAP000519-RA|protein_coding|14/17|c.2808-678C>A||||||
X	9263707	G	A	44	0	0	38			48	0	ANN=A|intron_variant|MODIFIER|AGAP000519|AGAP000519|transcript|AGAP000519-RA|protein_coding|14/17|c.2808-487G>A||||||
X	9263794	C	T	0	44	0	38			0	48	ANN=T|intron_variant|MODIFIER|AGAP000519|AGAP000519|transcript|AGAP000519-RA|protein_coding|14/17|c.2808-400C>T||||||
X	9263940	T	A	0	44	38	0			14	34	ANN=A|intron_variant|MODIFIER|AGAP000519|AGAP000519|transcript|AGAP000519-RA|protein_coding|14/17|c.2808-254T>A||||||
X	9264052	C	T	0	44	38	0			14	34	ANN=T|intron_variant|MODIFIER|AGAP000519|AGAP000519|transcript|AGAP000519-RA|protein_coding|14/17|c.2808-142C>T||||||
X	9264276	A	T	0	44	38	0			14	34	ANN=T|intron_variant|MODIFIER|AGAP000519|AGAP000519|transcript|AGAP000519-RA|protein_coding|15/17|c.2871+19A>T||||||
X	9264397	C	A	44	0	37	1			48	0	ANN=A|intron_variant|MODIFIER|AGAP000519|AGAP000519|transcript|AGAP000519-RA|protein_coding|15/17|c.2871+140C>A||||||
X	9264464	T	C	43	1	38	0			48	0	ANN=C|intron_variant|MODIFIER|AGAP000519|AGAP000519|transcript|AGAP000519-RA|protein_coding|15/17|c.2872-91T>C||||||
X	9264495	G	A	0	44	38	0			11	37	ANN=A|intron_variant|MODIFIER|AGAP000519|AGAP000519|transcript|AGAP000519-RA|protein_coding|15/17|c.2872-60G>A||||||
X	9264878	C	T	44	0	0	38			48	0	ANN=T|intron_variant|MODIFIER|AGAP000519|AGAP000519|transcript|AGAP000519-RA|protein_coding|16/17|c.3029+166C>T||||||
X	9264906	C	T	44	0	0	38			48	0	ANN=T|intron_variant|MODIFIER|AGAP000519|AGAP000519|transcript|AGAP000519-RA|protein_coding|16/17|c.3029+194C>T||||||
X	9264932	G	A	0	44	0	38			0	48	ANN=A|intron_variant|MODIFIER|AGAP000519|AGAP000519|transcript|AGAP000519-RA|protein_coding|16/17|c.3029+220G>A||||||
X	9264937	G	A	44	0	37	1			48	0	ANN=A|intron_variant|MODIFIER|AGAP000519|AGAP000519|transcript|AGAP000519-RA|protein_coding|16/17|c.3029+225G>A||||||
X	9264999	C	T	0	44	38	0			14	34	ANN=T|intron_variant|MODIFIER|AGAP000519|AGAP000519|transcript|AGAP000519-RA|protein_coding|16/17|c.3029+287C>T||||||
X	9265071	A	G	44	0	37	1			48	0	ANN=G|intron_variant|MODIFIER|AGAP000519|AGAP000519|transcript|AGAP000519-RA|protein_coding|16/17|c.3029+359A>G||||||
X	9265176	T	A	44	0	0	38			48	0	ANN=A|intron_variant|MODIFIER|AGAP000519|AGAP000519|transcript|AGAP000519-RA|protein_coding|16/17|c.3029+464T>A||||||
X	9265335	T	A	0	44	0	38			2	46	ANN=A|intron_variant|MODIFIER|AGAP000519|AGAP000519|transcript|AGAP000519-RA|protein_coding|16/17|c.3029+623T>A||||||
X	9265742	G	C	0	44	38	0			24	24	ANN=C|intron_variant|MODIFIER|AGAP000519|AGAP000519|transcript|AGAP000519-RA|protein_coding|16/17|c.3030-445G>C||||||
X	9265793	G	A	44	0	0	38			48	0	ANN=A|intron_variant|MODIFIER|AGAP000519|AGAP000519|transcript|AGAP000519-RA|protein_coding|16/17|c.3030-394G>A||||||
X	9266292	C	T	44	0	0	38			41	7	ANN=T|synonymous_variant|LOW|AGAP000519|AGAP000519|transcript|AGAP000519-RA|protein_coding|17/18|c.3135C>T|p.Arg1045Arg|5602/21393|3135/3240|1045/1079||
X	9266587	G	T	43	1	38	0			48	0	ANN=T|3_prime_UTR_variant|MODIFIER|AGAP000519|AGAP000519|transcript|AGAP000519-RA|protein_coding|18/18|c.*55G>T|||||55|
X	9266941	C	T	0	44	0	38			0	48	ANN=T|3_prime_UTR_variant|MODIFIER|AGAP000519|AGAP000519|transcript|AGAP000519-RA|protein_coding|18/18|c.*409C>T|||||409|
X	9267057	C	A	0	44	38	0			0	48	ANN=A|3_prime_UTR_variant|MODIFIER|AGAP000519|AGAP000519|transcript|AGAP000519-RA|protein_coding|18/18|c.*525C>A|||||525|
X	9267223	G	T	44	0	0	38			48	0	ANN=T|3_prime_UTR_variant|MODIFIER|AGAP000519|AGAP000519|transcript|AGAP000519-RA|protein_coding|18/18|c.*691G>T|||||691|
X	9267644	G	A	0	44	38	0			18	30	ANN=A|3_prime_UTR_variant|MODIFIER|AGAP000519|AGAP000519|transcript|AGAP000519-RA|protein_coding|18/18|c.*1112G>A|||||1112|
X	9267694	T	A	2	42	38	0			30	18	ANN=A|3_prime_UTR_variant|MODIFIER|AGAP000519|AGAP000519|transcript|AGAP000519-RA|protein_coding|18/18|c.*1162T>A|||||1162|
X	9267840	T	G	0	44	0	38			29	19	ANN=G|3_prime_UTR_variant|MODIFIER|AGAP000519|AGAP000519|transcript|AGAP000519-RA|protein_coding|18/18|c.*1308T>G|||||1308|
X	9267858	G	A	44	0	0	38			48	0	ANN=A|3_prime_UTR_variant|MODIFIER|AGAP000519|AGAP000519|transcript|AGAP000519-RA|protein_coding|18/18|c.*1326G>A|||||1326|
X	9268147	A	G	0	44	0	38			0	48	ANN=G|3_prime_UTR_variant|MODIFIER|AGAP000519|AGAP000519|transcript|AGAP000519-RA|protein_coding|18/18|c.*1615A>G|||||1615|
X	9268159	G	T	44	0	0	38			44	4	ANN=T|3_prime_UTR_variant|MODIFIER|AGAP000519|AGAP000519|transcript|AGAP000519-RA|protein_coding|18/18|c.*1627G>T|||||1627|
X	9268251	T	A	44	0	0	38			43	5	ANN=A|3_prime_UTR_variant|MODIFIER|AGAP000519|AGAP000519|transcript|AGAP000519-RA|protein_coding|18/18|c.*1719T>A|||||1719|
X	9268264	G	T	44	0	0	38			16	32	ANN=T|3_prime_UTR_variant|MODIFIER|AGAP000519|AGAP000519|transcript|AGAP000519-RA|protein_coding|18/18|c.*1732G>T|||||1732|
X	9268272	T	C	44	0	0	38			16	32	ANN=C|3_prime_UTR_variant|MODIFIER|AGAP000519|AGAP000519|transcript|AGAP000519-RA|protein_coding|18/18|c.*1740T>C|||||1740|
X	9268313	A	C	44	0	0	38			48	0	ANN=C|3_prime_UTR_variant|MODIFIER|AGAP000519|AGAP000519|transcript|AGAP000519-RA|protein_coding|18/18|c.*1781A>C|||||1781|
X	9268421	A	G	0	44	38	0			34	14	ANN=G|3_prime_UTR_variant|MODIFIER|AGAP000519|AGAP000519|transcript|AGAP000519-RA|protein_coding|18/18|c.*1889A>G|||||1889|
X	9268581	A	T	44	0	0	38			14	34	ANN=T|3_prime_UTR_variant|MODIFIER|AGAP000519|AGAP000519|transcript|AGAP000519-RA|protein_coding|18/18|c.*2049A>T|||||2049|
X	9268585	C	T	44	0	0	38			14	34	ANN=T|3_prime_UTR_variant|MODIFIER|AGAP000519|AGAP000519|transcript|AGAP000519-RA|protein_coding|18/18|c.*2053C>T|||||2053|
X	9269246	A	G	44	0	0	38			48	0	ANN=G|3_prime_UTR_variant|MODIFIER|AGAP000519|AGAP000519|transcript|AGAP000519-RA|protein_coding|18/18|c.*2714A>G|||||2714|
X	9269346	C	A	44	0	37	1			48	0	ANN=A|3_prime_UTR_variant|MODIFIER|AGAP000519|AGAP000519|transcript|AGAP000519-RA|protein_coding|18/18|c.*2814C>A|||||2814|
X	9269541	T	C	43	1	38	0			48	0	ANN=C|3_prime_UTR_variant|MODIFIER|AGAP000519|AGAP000519|transcript|AGAP000519-RA|protein_coding|18/18|c.*3009T>C|||||3009|
X	9269575	A	T	44	0	37	1			48	0	ANN=T|3_prime_UTR_variant|MODIFIER|AGAP000519|AGAP000519|transcript|AGAP000519-RA|protein_coding|18/18|c.*3043A>T|||||3043|
X	9269590	A	G	43	1	38	0			48	0	ANN=G|3_prime_UTR_variant|MODIFIER|AGAP000519|AGAP000519|transcript|AGAP000519-RA|protein_coding|18/18|c.*3058A>G|||||3058|
X	9269660	A	C	43	1	38	0			48	0	ANN=C|3_prime_UTR_variant|MODIFIER|AGAP000519|AGAP000519|transcript|AGAP000519-RA|protein_coding|18/18|c.*3128A>C|||||3128|
X	9269700	T	G	43	1	38	0			48	0	ANN=G|3_prime_UTR_variant|MODIFIER|AGAP000519|AGAP000519|transcript|AGAP000519-RA|protein_coding|18/18|c.*3168T>G|||||3168|
X	9270050	T	G	43	1	0	38			44	4	ANN=G|3_prime_UTR_variant|MODIFIER|AGAP000519|AGAP000519|transcript|AGAP000519-RA|protein_coding|18/18|c.*3518T>G|||||3518|
X	9270124	C	T	44	0	37	1			48	0	ANN=T|3_prime_UTR_variant|MODIFIER|AGAP000519|AGAP000519|transcript|AGAP000519-RA|protein_coding|18/18|c.*3592C>T|||||3592|
X	9270265	G	A	43	1	0	38			48	0	ANN=A|3_prime_UTR_variant|MODIFIER|AGAP000519|AGAP000519|transcript|AGAP000519-RA|protein_coding|18/18|c.*3733G>A|||||3733|
X	9270377	C	T	0	44	0	38			18	30	ANN=T|3_prime_UTR_variant|MODIFIER|AGAP000519|AGAP000519|transcript|AGAP000519-RA|protein_coding|18/18|c.*3845C>T|||||3845|
X	9270641	C	G	0	44	38	0			24	24	ANN=G|3_prime_UTR_variant|MODIFIER|AGAP000519|AGAP000519|transcript|AGAP000519-RA|protein_coding|18/18|c.*4109C>G|||||4109|
X	9270702	G	T	0	44	38	0			26	22	ANN=T|3_prime_UTR_variant|MODIFIER|AGAP000519|AGAP000519|transcript|AGAP000519-RA|protein_coding|18/18|c.*4170G>T|||||4170|
X	9270859	G	A	43	1	38	0			48	0	ANN=A|3_prime_UTR_variant|MODIFIER|AGAP000519|AGAP000519|transcript|AGAP000519-RA|protein_coding|18/18|c.*4327G>A|||||4327|
X	9270941	T	A	41	3	38	0			48	0	ANN=A|3_prime_UTR_variant|MODIFIER|AGAP000519|AGAP000519|transcript|AGAP000519-RA|protein_coding|18/18|c.*4409T>A|||||4409|
X	9270993	T	G	0	44	0	38			7	41	ANN=G|3_prime_UTR_variant|MODIFIER|AGAP000519|AGAP000519|transcript|AGAP000519-RA|protein_coding|18/18|c.*4461T>G|||||4461|
X	9271333	G	A	0	44	38	0			38	10	ANN=A|3_prime_UTR_variant|MODIFIER|AGAP000519|AGAP000519|transcript|AGAP000519-RA|protein_coding|18/18|c.*4801G>A|||||4801|
X	9271485	A	C	0	44	38	0			31	17	ANN=C|3_prime_UTR_variant|MODIFIER|AGAP000519|AGAP000519|transcript|AGAP000519-RA|protein_coding|18/18|c.*4953A>C|||||4953|
X	9272621	G	T	0	44	38	0			31	17	ANN=T|3_prime_UTR_variant|MODIFIER|AGAP000519|AGAP000519|transcript|AGAP000519-RA|protein_coding|18/18|c.*6089G>T|||||6089|
X	9272655	A	G	43	1	38	0			48	0	ANN=G|3_prime_UTR_variant|MODIFIER|AGAP000519|AGAP000519|transcript|AGAP000519-RA|protein_coding|18/18|c.*6123A>G|||||6123|
X	9272837	C	T	44	0	0	38			24	24	ANN=T|3_prime_UTR_variant|MODIFIER|AGAP000519|AGAP000519|transcript|AGAP000519-RA|protein_coding|18/18|c.*6305C>T|||||6305|
X	9273006	A	C	44	0	34	4			48	0	ANN=C|3_prime_UTR_variant|MODIFIER|AGAP000519|AGAP000519|transcript|AGAP000519-RA|protein_coding|18/18|c.*6474A>C|||||6474|
X	9273111	C	T	0	44	38	0			31	17	ANN=T|3_prime_UTR_variant|MODIFIER|AGAP000519|AGAP000519|transcript|AGAP000519-RA|protein_coding|18/18|c.*6579C>T|||||6579|
X	9273266	T	C	44	0	0	38			48	0	ANN=C|3_prime_UTR_variant|MODIFIER|AGAP000519|AGAP000519|transcript|AGAP000519-RA|protein_coding|18/18|c.*6734T>C|||||6734|
X	9273384	G	A	0	44	0	38			0	48	ANN=A|3_prime_UTR_variant|MODIFIER|AGAP000519|AGAP000519|transcript|AGAP000519-RA|protein_coding|18/18|c.*6852G>A|||||6852|
X	9273451	T	A	44	0	0	38			48	0	ANN=A|3_prime_UTR_variant|MODIFIER|AGAP000519|AGAP000519|transcript|AGAP000519-RA|protein_coding|18/18|c.*6919T>A|||||6919|
X	9273737	A	T	0	44	38	0			31	17	ANN=T|3_prime_UTR_variant|MODIFIER|AGAP000519|AGAP000519|transcript|AGAP000519-RA|protein_coding|18/18|c.*7205A>T|||||7205|
X	9273919	A	C	0	44	0	38			14	34	ANN=C|3_prime_UTR_variant|MODIFIER|AGAP000519|AGAP000519|transcript|AGAP000519-RA|protein_coding|18/18|c.*7387A>C|||||7387|
X	9274192	C	A	0	38	0	30			3	59	ANN=A|3_prime_UTR_variant|MODIFIER|AGAP000519|AGAP000519|transcript|AGAP000519-RA|protein_coding|18/18|c.*7660C>A|||||7660|
X	9274345	G	T	38	0	0	30			31	31	ANN=T|3_prime_UTR_variant|MODIFIER|AGAP000519|AGAP000519|transcript|AGAP000519-RA|protein_coding|18/18|c.*7813G>T|||||7813|
X	9275025	G	T	0	38	0	30			0	62	ANN=T|3_prime_UTR_variant|MODIFIER|AGAP000519|AGAP000519|transcript|AGAP000519-RA|protein_coding|18/18|c.*8493G>T|||||8493|
X	9275702	T	C	38	0	0	30			21	41	ANN=C|3_prime_UTR_variant|MODIFIER|AGAP000519|AGAP000519|transcript|AGAP000519-RA|protein_coding|18/18|c.*9170T>C|||||9170|
X	9275768	A	G	38	0	0	30			21	41	ANN=G|3_prime_UTR_variant|MODIFIER|AGAP000519|AGAP000519|transcript|AGAP000519-RA|protein_coding|18/18|c.*9236A>G|||||9236|
X	9275773	G	A	0	38	0	30			0	62	ANN=A|3_prime_UTR_variant|MODIFIER|AGAP000519|AGAP000519|transcript|AGAP000519-RA|protein_coding|18/18|c.*9241G>A|||||9241|
X	9275793	C	A	0	38	0	30			0	62	ANN=A|3_prime_UTR_variant|MODIFIER|AGAP000519|AGAP000519|transcript|AGAP000519-RA|protein_coding|18/18|c.*9261C>A|||||9261|
X	9275937	C	T	38	0	4	26			44	18	ANN=T|3_prime_UTR_variant|MODIFIER|AGAP000519|AGAP000519|transcript|AGAP000519-RA|protein_coding|18/18|c.*9405C>T|||||9405|
X	9276458	G	A	0	38	30	0			62	0	ANN=A|3_prime_UTR_variant|MODIFIER|AGAP000519|AGAP000519|transcript|AGAP000519-RA|protein_coding|18/18|c.*9926G>A|||||9926|
X	9276521	C	T	38	0	29	1			62	0	ANN=T|3_prime_UTR_variant|MODIFIER|AGAP000519|AGAP000519|transcript|AGAP000519-RA|protein_coding|18/18|c.*9989C>T|||||9989|
X	9276743	T	C	0	38	0	30			3	59	ANN=C|3_prime_UTR_variant|MODIFIER|AGAP000519|AGAP000519|transcript|AGAP000519-RA|protein_coding|18/18|c.*10211T>C|||||10211|
X	9276830	C	T	0	38	0	30			3	59	ANN=T|3_prime_UTR_variant|MODIFIER|AGAP000519|AGAP000519|transcript|AGAP000519-RA|protein_coding|18/18|c.*10298C>T|||||10298|
X	9276834	G	T	38	0	0	30			32	30	ANN=T|3_prime_UTR_variant|MODIFIER|AGAP000519|AGAP000519|transcript|AGAP000519-RA|protein_coding|18/18|c.*10302G>T|||||10302|
X	9277684	T	C	37	1	30	0			62	0	ANN=C|3_prime_UTR_variant|MODIFIER|AGAP000519|AGAP000519|transcript|AGAP000519-RA|protein_coding|18/18|c.*11152T>C|||||11152|
X	9278205	A	G	0	38	0	30			14	48	ANN=G|3_prime_UTR_variant|MODIFIER|AGAP000519|AGAP000519|transcript|AGAP000519-RA|protein_coding|18/18|c.*11673A>G|||||11673|
X	9278249	T	C	38	0	29	1			62	0	ANN=C|3_prime_UTR_variant|MODIFIER|AGAP000519|AGAP000519|transcript|AGAP000519-RA|protein_coding|18/18|c.*11717T>C|||||11717|
X	9278274	T	A	0	38	29	1			61	1	ANN=A|3_prime_UTR_variant|MODIFIER|AGAP000519|AGAP000519|transcript|AGAP000519-RA|protein_coding|18/18|c.*11742T>A|||||11742|
X	9278299	C	T	38	0	29	1			62	0	ANN=T|3_prime_UTR_variant|MODIFIER|AGAP000519|AGAP000519|transcript|AGAP000519-RA|protein_coding|18/18|c.*11767C>T|||||11767|
X	9278551	T	C	0	38	0	30			14	48	ANN=C|3_prime_UTR_variant|MODIFIER|AGAP000519|AGAP000519|transcript|AGAP000519-RA|protein_coding|18/18|c.*12019T>C|||||12019|
X	9278651	A	G	0	38	30	0			62	0	ANN=G|3_prime_UTR_variant|MODIFIER|AGAP000519|AGAP000519|transcript|AGAP000519-RA|protein_coding|18/18|c.*12119A>G|||||12119|
X	9278678	A	T	38	0	0	30			31	31	ANN=T|3_prime_UTR_variant|MODIFIER|AGAP000519|AGAP000519|transcript|AGAP000519-RA|protein_coding|18/18|c.*12146A>T|||||12146|
X	9278801	G	A	37	1	30	0			62	0	ANN=A|3_prime_UTR_variant|MODIFIER|AGAP000519|AGAP000519|transcript|AGAP000519-RA|protein_coding|18/18|c.*12269G>A|||||12269|
X	9278829	G	A	0	38	0	30			31	31	ANN=A|3_prime_UTR_variant|MODIFIER|AGAP000519|AGAP000519|transcript|AGAP000519-RA|protein_coding|18/18|c.*12297G>A|||||12297|
X	9278900	T	C	0	38	0	30			28	34	ANN=C|3_prime_UTR_variant|MODIFIER|AGAP000519|AGAP000519|transcript|AGAP000519-RA|protein_coding|18/18|c.*12368T>C|||||12368|
X	9279525	G	A	0	38	30	0			62	0	ANN=A|3_prime_UTR_variant|MODIFIER|AGAP000519|AGAP000519|transcript|AGAP000519-RA|protein_coding|18/18|c.*12993G>A|||||12993|
X	9279546	C	T	0	38	30	0			62	0	ANN=T|3_prime_UTR_variant|MODIFIER|AGAP000519|AGAP000519|transcript|AGAP000519-RA|protein_coding|18/18|c.*13014C>T|||||13014|
X	9279591	T	G	37	1	30	0			62	0	ANN=G|3_prime_UTR_variant|MODIFIER|AGAP000519|AGAP000519|transcript|AGAP000519-RA|protein_coding|18/18|c.*13059T>G|||||13059|
X	9279742	C	A	38	0	10	20			62	0	ANN=A|3_prime_UTR_variant|MODIFIER|AGAP000519|AGAP000519|transcript|AGAP000519-RA|protein_coding|18/18|c.*13210C>A|||||13210|
X	9279965	A	C	38	0	26	4			45	17	ANN=C|3_prime_UTR_variant|MODIFIER|AGAP000519|AGAP000519|transcript|AGAP000519-RA|protein_coding|18/18|c.*13433A>C|||||13433|
X	9279970	C	A	38	0	26	4			49	13	ANN=A|3_prime_UTR_variant|MODIFIER|AGAP000519|AGAP000519|transcript|AGAP000519-RA|protein_coding|18/18|c.*13438C>A|||||13438|
X	9280016	C	T	38	0	26	4			45	17	ANN=T|3_prime_UTR_variant|MODIFIER|AGAP000519|AGAP000519|transcript|AGAP000519-RA|protein_coding|18/18|c.*13484C>T|||||13484|
X	9280269	A	G	38	0	4	26			21	41	ANN=G|3_prime_UTR_variant|MODIFIER|AGAP000519|AGAP000519|transcript|AGAP000519-RA|protein_coding|18/18|c.*13737A>G|||||13737|
X	9280338	C	A	0	38	30	0			62	0	ANN=A|3_prime_UTR_variant|MODIFIER|AGAP000519|AGAP000519|transcript|AGAP000519-RA|protein_coding|18/18|c.*13806C>A|||||13806|
X	9280374	G	A	0	38	30	0			41	21	ANN=A|3_prime_UTR_variant|MODIFIER|AGAP000519|AGAP000519|transcript|AGAP000519-RA|protein_coding|18/18|c.*13842G>A|||||13842|
X	9280599	A	T	38	0	4	26			37	25	ANN=T|3_prime_UTR_variant|MODIFIER|AGAP000519|AGAP000519|transcript|AGAP000519-RA|protein_coding|18/18|c.*14067A>T|||||14067|
X	9280647	A	G	0	38	30	0			62	0	ANN=G|3_prime_UTR_variant|MODIFIER|AGAP000519|AGAP000519|transcript|AGAP000519-RA|protein_coding|18/18|c.*14115A>G|||||14115|
X	9280675	A	G	0	38	0	30			0	62	ANN=G|3_prime_UTR_variant|MODIFIER|AGAP000519|AGAP000519|transcript|AGAP000519-RA|protein_coding|18/18|c.*14143A>G|||||14143|
X	9281106	T	G	38	0	29	1			62	0	ANN=G|3_prime_UTR_variant|MODIFIER|AGAP000519|AGAP000519|transcript|AGAP000519-RA|protein_coding|18/18|c.*14574T>G|||||14574|
X	9281138	C	A	0	38	0	30			0	62	ANN=A|3_prime_UTR_variant|MODIFIER|AGAP000519|AGAP000519|transcript|AGAP000519-RA|protein_coding|18/18|c.*14606C>A|||||14606|
X	9281617	G	A	38	0	29	1			62	0	ANN=A|3_prime_UTR_variant|MODIFIER|AGAP000519|AGAP000519|transcript|AGAP000519-RA|protein_coding|18/18|c.*15085G>A|||||15085|
X	9281884	C	T	38	0	0	30			28	34	ANN=T|3_prime_UTR_variant|MODIFIER|AGAP000519|AGAP000519|transcript|AGAP000519-RA|protein_coding|18/18|c.*15352C>T|||||15352|
X	9282044	G	A	38	0	0	30			31	31	ANN=A|3_prime_UTR_variant|MODIFIER|AGAP000519|AGAP000519|transcript|AGAP000519-RA|protein_coding|18/18|c.*15512G>A|||||15512|
X	9282488	G	A	38	0	0	30			17	45	ANN=A|downstream_gene_variant|MODIFIER|AGAP000519|AGAP000519|transcript|AGAP000519-RA|protein_coding||c.*15956G>A|||||270|,A|intergenic_region|MODIFIER|AGAP000519-AGAP000520|AGAP000519-AGAP000520|intergenic_region|AGAP000519-AGAP000520|||n.9282488G>A||||||
X	9282542	T	A	38	0	0	30			21	41	ANN=A|downstream_gene_variant|MODIFIER|AGAP000519|AGAP000519|transcript|AGAP000519-RA|protein_coding||c.*16010T>A|||||324|,A|intergenic_region|MODIFIER|AGAP000519-AGAP000520|AGAP000519-AGAP000520|intergenic_region|AGAP000519-AGAP000520|||n.9282542T>A||||||
X	9283214	G	A	0	38	0	30			35	27	ANN=A|downstream_gene_variant|MODIFIER|AGAP000519|AGAP000519|transcript|AGAP000519-RA|protein_coding||c.*16682G>A|||||996|,A|intergenic_region|MODIFIER|AGAP000519-AGAP000520|AGAP000519-AGAP000520|intergenic_region|AGAP000519-AGAP000520|||n.9283214G>A||||||
X	9283419	A	G	0	38	30	0			23	39	ANN=G|downstream_gene_variant|MODIFIER|AGAP000519|AGAP000519|transcript|AGAP000519-RA|protein_coding||c.*16887A>G|||||1201|,G|intergenic_region|MODIFIER|AGAP000519-AGAP000520|AGAP000519-AGAP000520|intergenic_region|AGAP000519-AGAP000520|||n.9283419A>G||||||
X	9283481	A	T	0	38	0	30			10	52	ANN=T|downstream_gene_variant|MODIFIER|AGAP000519|AGAP000519|transcript|AGAP000519-RA|protein_coding||c.*16949A>T|||||1263|,T|intergenic_region|MODIFIER|AGAP000519-AGAP000520|AGAP000519-AGAP000520|intergenic_region|AGAP000519-AGAP000520|||n.9283481A>T||||||
X	9283556	G	A	34	4	30	0			51	11	ANN=A|downstream_gene_variant|MODIFIER|AGAP000519|AGAP000519|transcript|AGAP000519-RA|protein_coding||c.*17024G>A|||||1338|,A|intergenic_region|MODIFIER|AGAP000519-AGAP000520|AGAP000519-AGAP000520|intergenic_region|AGAP000519-AGAP000520|||n.9283556G>A||||||
X	9283657	T	A	0	38	30	0			55	7	ANN=A|downstream_gene_variant|MODIFIER|AGAP000519|AGAP000519|transcript|AGAP000519-RA|protein_coding||c.*17125T>A|||||1439|,A|intergenic_region|MODIFIER|AGAP000519-AGAP000520|AGAP000519-AGAP000520|intergenic_region|AGAP000519-AGAP000520|||n.9283657T>A||||||
X	9284169	C	G	38	0	0	30			31	31	ANN=G|downstream_gene_variant|MODIFIER|AGAP000519|AGAP000519|transcript|AGAP000519-RA|protein_coding||c.*17637C>G|||||1951|,G|intergenic_region|MODIFIER|AGAP000519-AGAP000520|AGAP000519-AGAP000520|intergenic_region|AGAP000519-AGAP000520|||n.9284169C>G||||||
X	9284550	C	T	38	0	0	30			10	52	ANN=T|downstream_gene_variant|MODIFIER|AGAP000519|AGAP000519|transcript|AGAP000519-RA|protein_coding||c.*18018C>T|||||2332|,T|intergenic_region|MODIFIER|AGAP000519-AGAP000520|AGAP000519-AGAP000520|intergenic_region|AGAP000519-AGAP000520|||n.9284550C>T||||||
X	9284708	T	A	38	0	0	30			31	31	ANN=A|downstream_gene_variant|MODIFIER|AGAP000519|AGAP000519|transcript|AGAP000519-RA|protein_coding||c.*18176T>A|||||2490|,A|intergenic_region|MODIFIER|AGAP000519-AGAP000520|AGAP000519-AGAP000520|intergenic_region|AGAP000519-AGAP000520|||n.9284708T>A||||||
X	9284763	A	G	0	38	30	0			62	0	ANN=G|downstream_gene_variant|MODIFIER|AGAP000519|AGAP000519|transcript|AGAP000519-RA|protein_coding||c.*18231A>G|||||2545|,G|intergenic_region|MODIFIER|AGAP000519-AGAP000520|AGAP000519-AGAP000520|intergenic_region|AGAP000519-AGAP000520|||n.9284763A>G||||||
X	9284846	A	T	0	38	30	0			61	1	ANN=T|downstream_gene_variant|MODIFIER|AGAP000519|AGAP000519|transcript|AGAP000519-RA|protein_coding||c.*18314A>T|||||2628|,T|intergenic_region|MODIFIER|AGAP000519-AGAP000520|AGAP000519-AGAP000520|intergenic_region|AGAP000519-AGAP000520|||n.9284846A>T||||||
X	9284886	A	T	38	0	0	30			16	46	ANN=T|downstream_gene_variant|MODIFIER|AGAP000519|AGAP000519|transcript|AGAP000519-RA|protein_coding||c.*18354A>T|||||2668|,T|intergenic_region|MODIFIER|AGAP000519-AGAP000520|AGAP000519-AGAP000520|intergenic_region|AGAP000519-AGAP000520|||n.9284886A>T||||||
X	9284903	G	A	0	38	30	0			62	0	ANN=A|downstream_gene_variant|MODIFIER|AGAP000519|AGAP000519|transcript|AGAP000519-RA|protein_coding||c.*18371G>A|||||2685|,A|intergenic_region|MODIFIER|AGAP000519-AGAP000520|AGAP000519-AGAP000520|intergenic_region|AGAP000519-AGAP000520|||n.9284903G>A||||||
X	9284936	T	C	0	38	0	30			12	50	ANN=C|downstream_gene_variant|MODIFIER|AGAP000519|AGAP000519|transcript|AGAP000519-RA|protein_coding||c.*18404T>C|||||2718|,C|intergenic_region|MODIFIER|AGAP000519-AGAP000520|AGAP000519-AGAP000520|intergenic_region|AGAP000519-AGAP000520|||n.9284936T>C||||||
X	9285122	A	G	0	38	0	30			0	62	ANN=G|downstream_gene_variant|MODIFIER|AGAP000519|AGAP000519|transcript|AGAP000519-RA|protein_coding||c.*18590A>G|||||2904|,G|intergenic_region|MODIFIER|AGAP000519-AGAP000520|AGAP000519-AGAP000520|intergenic_region|AGAP000519-AGAP000520|||n.9285122A>G||||||
X	9285185	A	T	38	0	29	1			58	4	ANN=T|downstream_gene_variant|MODIFIER|AGAP000519|AGAP000519|transcript|AGAP000519-RA|protein_coding||c.*18653A>T|||||2967|,T|intergenic_region|MODIFIER|AGAP000519-AGAP000520|AGAP000519-AGAP000520|intergenic_region|AGAP000519-AGAP000520|||n.9285185A>T||||||
X	9286487	G	A	0	38	30	0			62	0	ANN=A|upstream_gene_variant|MODIFIER|AGAP000520|AGAP000520|transcript|AGAP000520-RA|protein_coding||c.-4675G>A|||||4299|,A|downstream_gene_variant|MODIFIER|AGAP000519|AGAP000519|transcript|AGAP000519-RA|protein_coding||c.*19955G>A|||||4269|,A|intergenic_region|MODIFIER|AGAP000519-AGAP000520|AGAP000519-AGAP000520|intergenic_region|AGAP000519-AGAP000520|||n.9286487G>A||||||
X	9286555	C	T	0	38	0	30			34	28	ANN=T|upstream_gene_variant|MODIFIER|AGAP000520|AGAP000520|transcript|AGAP000520-RA|protein_coding||c.-4607C>T|||||4231|,T|downstream_gene_variant|MODIFIER|AGAP000519|AGAP000519|transcript|AGAP000519-RA|protein_coding||c.*20023C>T|||||4337|,T|intergenic_region|MODIFIER|AGAP000519-AGAP000520|AGAP000519-AGAP000520|intergenic_region|AGAP000519-AGAP000520|||n.9286555C>T||||||
X	9286602	C	T	0	38	0	30			0	62	ANN=T|upstream_gene_variant|MODIFIER|AGAP000520|AGAP000520|transcript|AGAP000520-RA|protein_coding||c.-4560C>T|||||4184|,T|downstream_gene_variant|MODIFIER|AGAP000519|AGAP000519|transcript|AGAP000519-RA|protein_coding||c.*20070C>T|||||4384|,T|intergenic_region|MODIFIER|AGAP000519-AGAP000520|AGAP000519-AGAP000520|intergenic_region|AGAP000519-AGAP000520|||n.9286602C>T||||||
X	9286688	A	G	0	38	0	30			27	35	ANN=G|upstream_gene_variant|MODIFIER|AGAP000520|AGAP000520|transcript|AGAP000520-RA|protein_coding||c.-4474A>G|||||4098|,G|downstream_gene_variant|MODIFIER|AGAP000519|AGAP000519|transcript|AGAP000519-RA|protein_coding||c.*20156A>G|||||4470|,G|intergenic_region|MODIFIER|AGAP000519-AGAP000520|AGAP000519-AGAP000520|intergenic_region|AGAP000519-AGAP000520|||n.9286688A>G||||||
X	9286877	A	G	38	0	0	30			27	35	ANN=G|upstream_gene_variant|MODIFIER|AGAP000520|AGAP000520|transcript|AGAP000520-RA|protein_coding||c.-4285A>G|||||3909|,G|downstream_gene_variant|MODIFIER|AGAP000519|AGAP000519|transcript|AGAP000519-RA|protein_coding||c.*20345A>G|||||4659|,G|intergenic_region|MODIFIER|AGAP000519-AGAP000520|AGAP000519-AGAP000520|intergenic_region|AGAP000519-AGAP000520|||n.9286877A>G||||||
X	9286895	A	T	0	38	30	0			62	0	ANN=T|upstream_gene_variant|MODIFIER|AGAP000520|AGAP000520|transcript|AGAP000520-RA|protein_coding||c.-4267A>T|||||3891|,T|downstream_gene_variant|MODIFIER|AGAP000519|AGAP000519|transcript|AGAP000519-RA|protein_coding||c.*20363A>T|||||4677|,T|intergenic_region|MODIFIER|AGAP000519-AGAP000520|AGAP000519-AGAP000520|intergenic_region|AGAP000519-AGAP000520|||n.9286895A>T||||||
X	9286936	T	G	38	0	29	1			62	0	ANN=G|upstream_gene_variant|MODIFIER|AGAP000520|AGAP000520|transcript|AGAP000520-RA|protein_coding||c.-4226T>G|||||3850|,G|downstream_gene_variant|MODIFIER|AGAP000519|AGAP000519|transcript|AGAP000519-RA|protein_coding||c.*20404T>G|||||4718|,G|intergenic_region|MODIFIER|AGAP000519-AGAP000520|AGAP000519-AGAP000520|intergenic_region|AGAP000519-AGAP000520|||n.9286936T>G||||||
X	9287108	G	A	0	38	0	30			0	62	ANN=A|upstream_gene_variant|MODIFIER|AGAP000520|AGAP000520|transcript|AGAP000520-RA|protein_coding||c.-4054G>A|||||3678|,A|downstream_gene_variant|MODIFIER|AGAP000519|AGAP000519|transcript|AGAP000519-RA|protein_coding||c.*20576G>A|||||4890|,A|intergenic_region|MODIFIER|AGAP000519-AGAP000520|AGAP000519-AGAP000520|intergenic_region|AGAP000519-AGAP000520|||n.9287108G>A||||||
X	9287267	A	G	37	1	30	0			37	25	ANN=G|upstream_gene_variant|MODIFIER|AGAP000520|AGAP000520|transcript|AGAP000520-RA|protein_coding||c.-3895A>G|||||3519|,G|intergenic_region|MODIFIER|AGAP000519-AGAP000520|AGAP000519-AGAP000520|intergenic_region|AGAP000519-AGAP000520|||n.9287267A>G||||||
X	9287764	T	C	38	0	0	30			50	12	ANN=C|upstream_gene_variant|MODIFIER|AGAP000520|AGAP000520|transcript|AGAP000520-RA|protein_coding||c.-3398T>C|||||3022|,C|intergenic_region|MODIFIER|AGAP000519-AGAP000520|AGAP000519-AGAP000520|intergenic_region|AGAP000519-AGAP000520|||n.9287764T>C||||||
X	9287775	T	A	0	38	30	0			62	0	ANN=A|upstream_gene_variant|MODIFIER|AGAP000520|AGAP000520|transcript|AGAP000520-RA|protein_coding||c.-3387T>A|||||3011|,A|intergenic_region|MODIFIER|AGAP000519-AGAP000520|AGAP000519-AGAP000520|intergenic_region|AGAP000519-AGAP000520|||n.9287775T>A||||||
X	9287838	A	G	37	1	0	30			0	62	ANN=G|upstream_gene_variant|MODIFIER|AGAP000520|AGAP000520|transcript|AGAP000520-RA|protein_coding||c.-3324A>G|||||2948|,G|intergenic_region|MODIFIER|AGAP000519-AGAP000520|AGAP000519-AGAP000520|intergenic_region|AGAP000519-AGAP000520|||n.9287838A>G||||||
X	9287899	A	T	0	38	30	0			48	14	ANN=T|upstream_gene_variant|MODIFIER|AGAP000520|AGAP000520|transcript|AGAP000520-RA|protein_coding||c.-3263A>T|||||2887|,T|intergenic_region|MODIFIER|AGAP000519-AGAP000520|AGAP000519-AGAP000520|intergenic_region|AGAP000519-AGAP000520|||n.9287899A>T||||||
X	9288946	C	T	37	1	30	0			62	0	ANN=T|upstream_gene_variant|MODIFIER|AGAP000520|AGAP000520|transcript|AGAP000520-RA|protein_coding||c.-2216C>T|||||1840|,T|intergenic_region|MODIFIER|AGAP000519-AGAP000520|AGAP000519-AGAP000520|intergenic_region|AGAP000519-AGAP000520|||n.9288946C>T||||||
X	9289869	A	T	38	0	29	1			62	0	ANN=T|upstream_gene_variant|MODIFIER|AGAP000520|AGAP000520|transcript|AGAP000520-RA|protein_coding||c.-1293A>T|||||917|,T|intergenic_region|MODIFIER|AGAP000519-AGAP000520|AGAP000519-AGAP000520|intergenic_region|AGAP000519-AGAP000520|||n.9289869A>T||||||
X	9290084	C	T	38	0	0	30			0	62	ANN=T|upstream_gene_variant|MODIFIER|AGAP000520|AGAP000520|transcript|AGAP000520-RA|protein_coding||c.-1078C>T|||||702|,T|intergenic_region|MODIFIER|AGAP000519-AGAP000520|AGAP000519-AGAP000520|intergenic_region|AGAP000519-AGAP000520|||n.9290084C>T||||||
X	9290089	C	T	38	0	0	30			21	41	ANN=T|upstream_gene_variant|MODIFIER|AGAP000520|AGAP000520|transcript|AGAP000520-RA|protein_coding||c.-1073C>T|||||697|,T|intergenic_region|MODIFIER|AGAP000519-AGAP000520|AGAP000519-AGAP000520|intergenic_region|AGAP000519-AGAP000520|||n.9290089C>T||||||
X	9290223	C	T	0	38	0	30			0	62	ANN=T|upstream_gene_variant|MODIFIER|AGAP000520|AGAP000520|transcript|AGAP000520-RA|protein_coding||c.-939C>T|||||563|,T|intergenic_region|MODIFIER|AGAP000519-AGAP000520|AGAP000519-AGAP000520|intergenic_region|AGAP000519-AGAP000520|||n.9290223C>T||||||
X	9290240	G	A	0	38	0	30			7	55	ANN=A|upstream_gene_variant|MODIFIER|AGAP000520|AGAP000520|transcript|AGAP000520-RA|protein_coding||c.-922G>A|||||546|,A|intergenic_region|MODIFIER|AGAP000519-AGAP000520|AGAP000519-AGAP000520|intergenic_region|AGAP000519-AGAP000520|||n.9290240G>A||||||
X	9290316	C	A	37	1	30	0			62	0	ANN=A|upstream_gene_variant|MODIFIER|AGAP000520|AGAP000520|transcript|AGAP000520-RA|protein_coding||c.-846C>A|||||470|,A|intergenic_region|MODIFIER|AGAP000519-AGAP000520|AGAP000519-AGAP000520|intergenic_region|AGAP000519-AGAP000520|||n.9290316C>A||||||
X	9290441	C	T	0	38	30	0			62	0	ANN=T|upstream_gene_variant|MODIFIER|AGAP000520|AGAP000520|transcript|AGAP000520-RA|protein_coding||c.-721C>T|||||345|,T|intergenic_region|MODIFIER|AGAP000519-AGAP000520|AGAP000519-AGAP000520|intergenic_region|AGAP000519-AGAP000520|||n.9290441C>T||||||
X	9291808	A	G	38	0	0	30			55	7	ANN=G|missense_variant|MODERATE|AGAP000520|AGAP000520|transcript|AGAP000520-RA|protein_coding|1/5|c.647A>G|p.Glu216Gly|1023/4022|647/3585|216/1194||
X	9292265	C	G	38	0	0	30			43	19	ANN=G|missense_variant|MODERATE|AGAP000520|AGAP000520|transcript|AGAP000520-RA|protein_coding|1/5|c.1104C>G|p.Asp368Glu|1480/4022|1104/3585|368/1194||,G|downstream_gene_variant|MODIFIER|AGAP000521|AGAP000521|transcript|AGAP000521-RA|protein_coding||c.*5014G>C|||||4922|
X	9292436	G	A	0	38	30	0			62	0	ANN=A|synonymous_variant|LOW|AGAP000520|AGAP000520|transcript|AGAP000520-RA|protein_coding|1/5|c.1275G>A|p.Ala425Ala|1651/4022|1275/3585|425/1194||,A|downstream_gene_variant|MODIFIER|AGAP000521|AGAP000521|transcript|AGAP000521-RA|protein_coding||c.*4843C>T|||||4751|
X	9292529	C	T	0	38	30	0			58	4	ANN=T|synonymous_variant|LOW|AGAP000520|AGAP000520|transcript|AGAP000520-RA|protein_coding|1/5|c.1368C>T|p.Ile456Ile|1744/4022|1368/3585|456/1194||,T|downstream_gene_variant|MODIFIER|AGAP000521|AGAP000521|transcript|AGAP000521-RA|protein_coding||c.*4750G>A|||||4658|
X	9292806	G	A	0	38	0	30			0	62	ANN=A|downstream_gene_variant|MODIFIER|AGAP000521|AGAP000521|transcript|AGAP000521-RA|protein_coding||c.*4473C>T|||||4381|,A|intron_variant|MODIFIER|AGAP000520|AGAP000520|transcript|AGAP000520-RA|protein_coding|1/4|c.1521+124G>A||||||
X	9292818	G	A	38	0	0	30			29	33	ANN=A|downstream_gene_variant|MODIFIER|AGAP000521|AGAP000521|transcript|AGAP000521-RA|protein_coding||c.*4461C>T|||||4369|,A|intron_variant|MODIFIER|AGAP000520|AGAP000520|transcript|AGAP000520-RA|protein_coding|1/4|c.1521+136G>A||||||
X	9292854	G	A	0	38	30	0			62	0	ANN=A|downstream_gene_variant|MODIFIER|AGAP000521|AGAP000521|transcript|AGAP000521-RA|protein_coding||c.*4425C>T|||||4333|,A|intron_variant|MODIFIER|AGAP000520|AGAP000520|transcript|AGAP000520-RA|protein_coding|1/4|c.1521+172G>A||||||
X	9293000	G	A	0	38	0	30			37	25	ANN=A|downstream_gene_variant|MODIFIER|AGAP000521|AGAP000521|transcript|AGAP000521-RA|protein_coding||c.*4279C>T|||||4187|,A|intron_variant|MODIFIER|AGAP000520|AGAP000520|transcript|AGAP000520-RA|protein_coding|1/4|c.1521+318G>A||||||
X	9293078	A	T	0	38	0	30			16	46	ANN=T|downstream_gene_variant|MODIFIER|AGAP000521|AGAP000521|transcript|AGAP000521-RA|protein_coding||c.*4201T>A|||||4109|,T|intron_variant|MODIFIER|AGAP000520|AGAP000520|transcript|AGAP000520-RA|protein_coding|1/4|c.1521+396A>T||||||
X	9293226	C	T	0	38	0	30			4	58	ANN=T|downstream_gene_variant|MODIFIER|AGAP000521|AGAP000521|transcript|AGAP000521-RA|protein_coding||c.*4053G>A|||||3961|,T|intron_variant|MODIFIER|AGAP000520|AGAP000520|transcript|AGAP000520-RA|protein_coding|1/4|c.1521+544C>T||||||
X	9293280	A	T	0	38	30	0			62	0	ANN=T|downstream_gene_variant|MODIFIER|AGAP000521|AGAP000521|transcript|AGAP000521-RA|protein_coding||c.*3999T>A|||||3907|,T|intron_variant|MODIFIER|AGAP000520|AGAP000520|transcript|AGAP000520-RA|protein_coding|1/4|c.1521+598A>T||||||
X	9293437	A	T	38	0	0	30			59	3	ANN=T|downstream_gene_variant|MODIFIER|AGAP000521|AGAP000521|transcript|AGAP000521-RA|protein_coding||c.*3842T>A|||||3750|,T|intron_variant|MODIFIER|AGAP000520|AGAP000520|transcript|AGAP000520-RA|protein_coding|1/4|c.1521+755A>T||||||
X	9293441	C	T	38	0	0	30			59	3	ANN=T|downstream_gene_variant|MODIFIER|AGAP000521|AGAP000521|transcript|AGAP000521-RA|protein_coding||c.*3838G>A|||||3746|,T|intron_variant|MODIFIER|AGAP000520|AGAP000520|transcript|AGAP000520-RA|protein_coding|1/4|c.1521+759C>T||||||
X	9293481	G	A	0	38	30	0			41	21	ANN=A|downstream_gene_variant|MODIFIER|AGAP000521|AGAP000521|transcript|AGAP000521-RA|protein_coding||c.*3798C>T|||||3706|,A|intron_variant|MODIFIER|AGAP000520|AGAP000520|transcript|AGAP000520-RA|protein_coding|1/4|c.1521+799G>A||||||
X	9293506	T	C	0	38	0	30			0	62	ANN=C|downstream_gene_variant|MODIFIER|AGAP000521|AGAP000521|transcript|AGAP000521-RA|protein_coding||c.*3773A>G|||||3681|,C|intron_variant|MODIFIER|AGAP000520|AGAP000520|transcript|AGAP000520-RA|protein_coding|1/4|c.1521+824T>C||||||
X	9293564	C	T	38	0	0	30			47	15	ANN=T|downstream_gene_variant|MODIFIER|AGAP000521|AGAP000521|transcript|AGAP000521-RA|protein_coding||c.*3715G>A|||||3623|,T|intron_variant|MODIFIER|AGAP000520|AGAP000520|transcript|AGAP000520-RA|protein_coding|1/4|c.1521+882C>T||||||
X	9293727	T	C	38	0	29	1			62	0	ANN=C|downstream_gene_variant|MODIFIER|AGAP000521|AGAP000521|transcript|AGAP000521-RA|protein_coding||c.*3552A>G|||||3460|,C|intron_variant|MODIFIER|AGAP000520|AGAP000520|transcript|AGAP000520-RA|protein_coding|1/4|c.1522-943T>C||||||
X	9294277	G	A	38	0	0	30			35	27	ANN=A|downstream_gene_variant|MODIFIER|AGAP000521|AGAP000521|transcript|AGAP000521-RA|protein_coding||c.*3002C>T|||||2910|,A|intron_variant|MODIFIER|AGAP000520|AGAP000520|transcript|AGAP000520-RA|protein_coding|1/4|c.1522-393G>A||||||
X	9294381	T	C	0	38	0	30			0	62	ANN=C|downstream_gene_variant|MODIFIER|AGAP000521|AGAP000521|transcript|AGAP000521-RA|protein_coding||c.*2898A>G|||||2806|,C|intron_variant|MODIFIER|AGAP000520|AGAP000520|transcript|AGAP000520-RA|protein_coding|1/4|c.1522-289T>C||||||
X	9294497	C	G	0	38	30	0			62	0	ANN=G|downstream_gene_variant|MODIFIER|AGAP000521|AGAP000521|transcript|AGAP000521-RA|protein_coding||c.*2782G>C|||||2690|,G|intron_variant|MODIFIER|AGAP000520|AGAP000520|transcript|AGAP000520-RA|protein_coding|1/4|c.1522-173C>G||||||
X	9295154	C	T	0	38	30	0			62	0	ANN=T|synonymous_variant|LOW|AGAP000520|AGAP000520|transcript|AGAP000520-RA|protein_coding|3/5|c.1800C>T|p.Asn600Asn|2176/4022|1800/3585|600/1194||,T|downstream_gene_variant|MODIFIER|AGAP000521|AGAP000521|transcript|AGAP000521-RA|protein_coding||c.*2125G>A|||||2033|
X	9295156	C	T	37	1	30	0			62	0	ANN=T|missense_variant|MODERATE|AGAP000520|AGAP000520|transcript|AGAP000520-RA|protein_coding|3/5|c.1802C>T|p.Ala601Val|2178/4022|1802/3585|601/1194||,T|downstream_gene_variant|MODIFIER|AGAP000521|AGAP000521|transcript|AGAP000521-RA|protein_coding||c.*2123G>A|||||2031|
X	9295793	C	T	38	0	0	30			49	13	ANN=T|downstream_gene_variant|MODIFIER|AGAP000521|AGAP000521|transcript|AGAP000521-RA|protein_coding||c.*1486G>A|||||1394|,T|intron_variant|MODIFIER|AGAP000520|AGAP000520|transcript|AGAP000520-RA|protein_coding|4/4|c.2328+36C>T||||||
X	9296742	G	A	38	0	0	30			43	19	ANN=A|missense_variant|MODERATE|AGAP000520|AGAP000520|transcript|AGAP000520-RA|protein_coding|5/5|c.3212G>A|p.Gly1071Glu|3588/4022|3212/3585|1071/1194||,A|downstream_gene_variant|MODIFIER|AGAP000521|AGAP000521|transcript|AGAP000521-RA|protein_coding||c.*537C>T|||||445|
X	9296929	C	G	38	0	0	30			11	51	ANN=G|missense_variant|MODERATE|AGAP000520|AGAP000520|transcript|AGAP000520-RA|protein_coding|5/5|c.3399C>G|p.Ile1133Met|3775/4022|3399/3585|1133/1194||,G|downstream_gene_variant|MODIFIER|AGAP000521|AGAP000521|transcript|AGAP000521-RA|protein_coding||c.*350G>C|||||258|
X	9296969	C	G	0	38	0	30			0	62	ANN=G|missense_variant|MODERATE|AGAP000520|AGAP000520|transcript|AGAP000520-RA|protein_coding|5/5|c.3439C>G|p.Gln1147Glu|3815/4022|3439/3585|1147/1194||,G|downstream_gene_variant|MODIFIER|AGAP000521|AGAP000521|transcript|AGAP000521-RA|protein_coding||c.*310G>C|||||218|
X	9297137	C	T	0	38	30	0			57	5	ANN=T|3_prime_UTR_variant|MODIFIER|AGAP000520|AGAP000520|transcript|AGAP000520-RA|protein_coding|5/5|c.*22C>T|||||22|,T|downstream_gene_variant|MODIFIER|AGAP000521|AGAP000521|transcript|AGAP000521-RA|protein_coding||c.*142G>A|||||50|
X	9297208	T	C	38	0	0	30			48	14	ANN=C|3_prime_UTR_variant|MODIFIER|AGAP000521|AGAP000521|transcript|AGAP000521-RA|protein_coding|5/5|c.*71A>G|||||71|,C|downstream_gene_variant|MODIFIER|AGAP000520|AGAP000520|transcript|AGAP000520-RA|protein_coding||c.*93T>C|||||32|
X	9297387	C	G	38	0	0	30			49	13	ANN=G|synonymous_variant|LOW|AGAP000521|AGAP000521|transcript|AGAP000521-RA|protein_coding|5/5|c.1983G>C|p.Leu661Leu|2192/2392|1983/2091|661/696||,G|downstream_gene_variant|MODIFIER|AGAP000520|AGAP000520|transcript|AGAP000520-RA|protein_coding||c.*272C>G|||||211|
X	9297569	C	T	38	0	0	30			49	13	ANN=T|downstream_gene_variant|MODIFIER|AGAP000520|AGAP000520|transcript|AGAP000520-RA|protein_coding||c.*454C>T|||||393|,T|intron_variant|MODIFIER|AGAP000521|AGAP000521|transcript|AGAP000521-RA|protein_coding|4/4|c.1884+15G>A||||||
X	9297602	G	A	38	0	0	30			49	13	ANN=A|synonymous_variant|LOW|AGAP000521|AGAP000521|transcript|AGAP000521-RA|protein_coding|4/5|c.1866C>T|p.Tyr622Tyr|2075/2392|1866/2091|622/696||,A|downstream_gene_variant|MODIFIER|AGAP000520|AGAP000520|transcript|AGAP000520-RA|protein_coding||c.*487G>A|||||426|
X	9298082	C	T	0	38	0	30			7	55	ANN=T|downstream_gene_variant|MODIFIER|AGAP000520|AGAP000520|transcript|AGAP000520-RA|protein_coding||c.*967C>T|||||906|,T|intron_variant|MODIFIER|AGAP000521|AGAP000521|transcript|AGAP000521-RA|protein_coding|3/4|c.1536-150G>A||||||
X	9298602	T	C	37	1	30	0			62	0	ANN=C|downstream_gene_variant|MODIFIER|AGAP000520|AGAP000520|transcript|AGAP000520-RA|protein_coding||c.*1487T>C|||||1426|,C|intron_variant|MODIFIER|AGAP000521|AGAP000521|transcript|AGAP000521-RA|protein_coding|3/4|c.1536-670A>G||||||
X	9298702	A	T	38	0	0	30			36	26	ANN=T|downstream_gene_variant|MODIFIER|AGAP000520|AGAP000520|transcript|AGAP000520-RA|protein_coding||c.*1587A>T|||||1526|,T|intron_variant|MODIFIER|AGAP000521|AGAP000521|transcript|AGAP000521-RA|protein_coding|3/4|c.1536-770T>A||||||
X	9298926	A	T	0	38	30	0			62	0	ANN=T|downstream_gene_variant|MODIFIER|AGAP000520|AGAP000520|transcript|AGAP000520-RA|protein_coding||c.*1811A>T|||||1750|,T|intron_variant|MODIFIER|AGAP000521|AGAP000521|transcript|AGAP000521-RA|protein_coding|3/4|c.1536-994T>A||||||
X	9299020	A	T	0	38	30	0			61	1	ANN=T|downstream_gene_variant|MODIFIER|AGAP000520|AGAP000520|transcript|AGAP000520-RA|protein_coding||c.*1905A>T|||||1844|,T|intron_variant|MODIFIER|AGAP000521|AGAP000521|transcript|AGAP000521-RA|protein_coding|3/4|c.1536-1088T>A||||||
X	9299212	G	T	38	0	29	1			62	0	ANN=T|downstream_gene_variant|MODIFIER|AGAP000520|AGAP000520|transcript|AGAP000520-RA|protein_coding||c.*2097G>T|||||2036|,T|intron_variant|MODIFIER|AGAP000521|AGAP000521|transcript|AGAP000521-RA|protein_coding|3/4|c.1535+1277C>A||||||
X	9299347	C	T	37	1	30	0			62	0	ANN=T|downstream_gene_variant|MODIFIER|AGAP000520|AGAP000520|transcript|AGAP000520-RA|protein_coding||c.*2232C>T|||||2171|,T|intron_variant|MODIFIER|AGAP000521|AGAP000521|transcript|AGAP000521-RA|protein_coding|3/4|c.1535+1142G>A||||||
X	9299355	G	A	8	30	30	0			62	0	ANN=A|downstream_gene_variant|MODIFIER|AGAP000520|AGAP000520|transcript|AGAP000520-RA|protein_coding||c.*2240G>A|||||2179|,A|intron_variant|MODIFIER|AGAP000521|AGAP000521|transcript|AGAP000521-RA|protein_coding|3/4|c.1535+1134C>T||||||
X	9299684	T	G	38	0	0	30			29	33	ANN=G|downstream_gene_variant|MODIFIER|AGAP000520|AGAP000520|transcript|AGAP000520-RA|protein_coding||c.*2569T>G|||||2508|,G|intron_variant|MODIFIER|AGAP000521|AGAP000521|transcript|AGAP000521-RA|protein_coding|3/4|c.1535+805A>C||||||
X	9299962	T	A	38	0	0	30			31	31	ANN=A|downstream_gene_variant|MODIFIER|AGAP000520|AGAP000520|transcript|AGAP000520-RA|protein_coding||c.*2847T>A|||||2786|,A|intron_variant|MODIFIER|AGAP000521|AGAP000521|transcript|AGAP000521-RA|protein_coding|3/4|c.1535+527A>T||||||
X	9300360	A	T	0	38	30	0			48	14	ANN=T|downstream_gene_variant|MODIFIER|AGAP000520|AGAP000520|transcript|AGAP000520-RA|protein_coding||c.*3245A>T|||||3184|,T|intron_variant|MODIFIER|AGAP000521|AGAP000521|transcript|AGAP000521-RA|protein_coding|3/4|c.1535+129T>A||||||
X	9300719	G	A	0	38	30	0			62	0	ANN=A|synonymous_variant|LOW|AGAP000521|AGAP000521|transcript|AGAP000521-RA|protein_coding|2/5|c.1371C>T|p.Tyr457Tyr|1580/2392|1371/2091|457/696||,A|downstream_gene_variant|MODIFIER|AGAP000520|AGAP000520|transcript|AGAP000520-RA|protein_coding||c.*3604G>A|||||3543|
X	9300784	C	T	0	38	30	0			62	0	ANN=T|missense_variant|MODERATE|AGAP000521|AGAP000521|transcript|AGAP000521-RA|protein_coding|2/5|c.1306G>A|p.Val436Ile|1515/2392|1306/2091|436/696||,T|downstream_gene_variant|MODIFIER|AGAP000520|AGAP000520|transcript|AGAP000520-RA|protein_coding||c.*3669C>T|||||3608|
X	9301205	G	A	38	0	0	30			59	3	ANN=A|synonymous_variant|LOW|AGAP000521|AGAP000521|transcript|AGAP000521-RA|protein_coding|2/5|c.885C>T|p.Ser295Ser|1094/2392|885/2091|295/696||,A|downstream_gene_variant|MODIFIER|AGAP000520|AGAP000520|transcript|AGAP000520-RA|protein_coding||c.*4090G>A|||||4029|
X	9301238	T	C	0	38	0	30			0	62	ANN=C|synonymous_variant|LOW|AGAP000521|AGAP000521|transcript|AGAP000521-RA|protein_coding|2/5|c.852A>G|p.Pro284Pro|1061/2392|852/2091|284/696||,C|downstream_gene_variant|MODIFIER|AGAP000520|AGAP000520|transcript|AGAP000520-RA|protein_coding||c.*4123T>C|||||4062|
X	9302152	G	T	37	1	30	0			62	0	ANN=T|downstream_gene_variant|MODIFIER|AGAP000520|AGAP000520|transcript|AGAP000520-RA|protein_coding||c.*5037G>T|||||4976|,T|intron_variant|MODIFIER|AGAP000521|AGAP000521|transcript|AGAP000521-RA|protein_coding|1/4|c.227-289C>A||||||
X	9302185	G	A	37	1	30	0			62	0	ANN=A|intron_variant|MODIFIER|AGAP000521|AGAP000521|transcript|AGAP000521-RA|protein_coding|1/4|c.227-322C>T||||||
X	9302191	A	G	37	1	30	0			62	0	ANN=G|intron_variant|MODIFIER|AGAP000521|AGAP000521|transcript|AGAP000521-RA|protein_coding|1/4|c.227-328T>C||||||
X	9302308	A	C	38	0	0	30			43	19	ANN=C|intron_variant|MODIFIER|AGAP000521|AGAP000521|transcript|AGAP000521-RA|protein_coding|1/4|c.227-445T>G||||||
X	9302368	T	A	0	38	30	0			62	0	ANN=A|intron_variant|MODIFIER|AGAP000521|AGAP000521|transcript|AGAP000521-RA|protein_coding|1/4|c.227-505A>T||||||
X	9302581	T	C	38	0	0	30			55	7	ANN=C|intron_variant|MODIFIER|AGAP000521|AGAP000521|transcript|AGAP000521-RA|protein_coding|1/4|c.227-718A>G||||||
X	9302583	C	T	38	0	0	30			44	18	ANN=T|intron_variant|MODIFIER|AGAP000521|AGAP000521|transcript|AGAP000521-RA|protein_coding|1/4|c.227-720G>A||||||
X	9302650	G	T	38	0	29	1			58	4	ANN=T|intron_variant|MODIFIER|AGAP000521|AGAP000521|transcript|AGAP000521-RA|protein_coding|1/4|c.227-787C>A||||||
X	9308094	A	C	0	38	30	0			26	36	ANN=C|intron_variant|MODIFIER|AGAP000521|AGAP000521|transcript|AGAP000521-RA|protein_coding|1/4|c.226+3163T>G||||||
X	9308372	A	T	0	38	30	0			62	0	ANN=T|intron_variant|MODIFIER|AGAP000521|AGAP000521|transcript|AGAP000521-RA|protein_coding|1/4|c.226+2885T>A||||||
X	9308378	T	A	38	0	0	30			56	6	ANN=A|intron_variant|MODIFIER|AGAP000521|AGAP000521|transcript|AGAP000521-RA|protein_coding|1/4|c.226+2879A>T||||||
X	9308521	G	A	0	38	30	0			37	25	ANN=A|intron_variant|MODIFIER|AGAP000521|AGAP000521|transcript|AGAP000521-RA|protein_coding|1/4|c.226+2736C>T||||||
X	9308802	A	C	38	0	29	1			55	7	ANN=C|intron_variant|MODIFIER|AGAP000521|AGAP000521|transcript|AGAP000521-RA|protein_coding|1/4|c.226+2455T>G||||||
X	9308805	A	C	38	0	29	1			55	7	ANN=C|intron_variant|MODIFIER|AGAP000521|AGAP000521|transcript|AGAP000521-RA|protein_coding|1/4|c.226+2452T>G||||||
X	9308846	G	A	0	38	30	0			53	9	ANN=A|intron_variant|MODIFIER|AGAP000521|AGAP000521|transcript|AGAP000521-RA|protein_coding|1/4|c.226+2411C>T||||||
X	9308921	A	C	0	38	30	0			62	0	ANN=C|intron_variant|MODIFIER|AGAP000521|AGAP000521|transcript|AGAP000521-RA|protein_coding|1/4|c.226+2336T>G||||||
X	9309119	A	C	0	38	30	0			55	7	ANN=C|intron_variant|MODIFIER|AGAP000521|AGAP000521|transcript|AGAP000521-RA|protein_coding|1/4|c.226+2138T>G||||||
X	9309262	T	G	38	0	29	1			62	0	ANN=G|intron_variant|MODIFIER|AGAP000521|AGAP000521|transcript|AGAP000521-RA|protein_coding|1/4|c.226+1995A>C||||||
X	9309275	C	A	0	38	30	0			59	3	ANN=A|intron_variant|MODIFIER|AGAP000521|AGAP000521|transcript|AGAP000521-RA|protein_coding|1/4|c.226+1982G>T||||||
X	9309475	T	G	38	0	0	30			56	6	ANN=G|intron_variant|MODIFIER|AGAP000521|AGAP000521|transcript|AGAP000521-RA|protein_coding|1/4|c.226+1782A>C||||||
X	9309734	C	T	0	38	30	0			41	21	ANN=T|intron_variant|MODIFIER|AGAP000521|AGAP000521|transcript|AGAP000521-RA|protein_coding|1/4|c.226+1523G>A||||||
X	9310180	C	T	0	38	30	0			48	14	ANN=T|intron_variant|MODIFIER|AGAP000521|AGAP000521|transcript|AGAP000521-RA|protein_coding|1/4|c.226+1077G>A||||||
X	9310363	A	C	0	38	30	0			55	7	ANN=C|intron_variant|MODIFIER|AGAP000521|AGAP000521|transcript|AGAP000521-RA|protein_coding|1/4|c.226+894T>G||||||
X	9310428	A	G	0	38	0	30			0	62	ANN=G|intron_variant|MODIFIER|AGAP000521|AGAP000521|transcript|AGAP000521-RA|protein_coding|1/4|c.226+829T>C||||||
X	9311203	C	A	38	0	29	1			62	0	ANN=A|intron_variant|MODIFIER|AGAP000521|AGAP000521|transcript|AGAP000521-RA|protein_coding|1/4|c.226+54G>T||||||
X	9311270	C	T	0	38	0	30			4	58	ANN=T|synonymous_variant|LOW|AGAP000521|AGAP000521|transcript|AGAP000521-RA|protein_coding|1/5|c.213G>A|p.Pro71Pro|422/2392|213/2091|71/696||
X	9311332	G	A	0	38	30	0			62	0	ANN=A|missense_variant|MODERATE|AGAP000521|AGAP000521|transcript|AGAP000521-RA|protein_coding|1/5|c.151C>T|p.Pro51Ser|360/2392|151/2091|51/696||
X	9311422	C	T	38	0	29	1			62	0	ANN=T|missense_variant|MODERATE|AGAP000521|AGAP000521|transcript|AGAP000521-RA|protein_coding|1/5|c.61G>A|p.Gly21Ser|270/2392|61/2091|21/696||
X	9311571	C	T	38	0	0	30			56	6	ANN=T|5_prime_UTR_variant|MODIFIER|AGAP000521|AGAP000521|transcript|AGAP000521-RA|protein_coding|1/5|c.-89G>A|||||89|
X	9311795	C	T	0	38	30	0			49	13	ANN=T|upstream_gene_variant|MODIFIER|AGAP000521|AGAP000521|transcript|AGAP000521-RA|protein_coding||c.-313G>A|||||104|,T|intergenic_region|MODIFIER|AGAP000521-AGAP000522|AGAP000521-AGAP000522|intergenic_region|AGAP000521-AGAP000522|||n.9311795C>T||||||
X	9311907	A	G	0	38	0	30			0	62	ANN=G|upstream_gene_variant|MODIFIER|AGAP000521|AGAP000521|transcript|AGAP000521-RA|protein_coding||c.-425T>C|||||216|,G|intergenic_region|MODIFIER|AGAP000521-AGAP000522|AGAP000521-AGAP000522|intergenic_region|AGAP000521-AGAP000522|||n.9311907A>G||||||
X	9311985	A	G	38	0	0	30			56	6	ANN=G|upstream_gene_variant|MODIFIER|AGAP000521|AGAP000521|transcript|AGAP000521-RA|protein_coding||c.-503T>C|||||294|,G|intergenic_region|MODIFIER|AGAP000521-AGAP000522|AGAP000521-AGAP000522|intergenic_region|AGAP000521-AGAP000522|||n.9311985A>G||||||
X	9312121	T	A	0	38	0	30			8	54	ANN=A|upstream_gene_variant|MODIFIER|AGAP000521|AGAP000521|transcript|AGAP000521-RA|protein_coding||c.-639A>T|||||430|,A|intergenic_region|MODIFIER|AGAP000521-AGAP000522|AGAP000521-AGAP000522|intergenic_region|AGAP000521-AGAP000522|||n.9312121T>A||||||
X	9312397	C	T	37	1	30	0			62	0	ANN=T|upstream_gene_variant|MODIFIER|AGAP000521|AGAP000521|transcript|AGAP000521-RA|protein_coding||c.-915G>A|||||706|,T|intergenic_region|MODIFIER|AGAP000521-AGAP000522|AGAP000521-AGAP000522|intergenic_region|AGAP000521-AGAP000522|||n.9312397C>T||||||
X	9312421	T	C	0	38	30	0			62	0	ANN=C|upstream_gene_variant|MODIFIER|AGAP000521|AGAP000521|transcript|AGAP000521-RA|protein_coding||c.-939A>G|||||730|,C|intergenic_region|MODIFIER|AGAP000521-AGAP000522|AGAP000521-AGAP000522|intergenic_region|AGAP000521-AGAP000522|||n.9312421T>C||||||
X	9313393	G	A	38	0	0	30			56	6	ANN=A|upstream_gene_variant|MODIFIER|AGAP000521|AGAP000521|transcript|AGAP000521-RA|protein_coding||c.-1911C>T|||||1702|,A|intergenic_region|MODIFIER|AGAP000521-AGAP000522|AGAP000521-AGAP000522|intergenic_region|AGAP000521-AGAP000522|||n.9313393G>A||||||
X	9313475	T	C	38	0	0	30			45	17	ANN=C|upstream_gene_variant|MODIFIER|AGAP000521|AGAP000521|transcript|AGAP000521-RA|protein_coding||c.-1993A>G|||||1784|,C|intergenic_region|MODIFIER|AGAP000521-AGAP000522|AGAP000521-AGAP000522|intergenic_region|AGAP000521-AGAP000522|||n.9313475T>C||||||
X	9313497	T	C	0	38	30	0			24	38	ANN=C|upstream_gene_variant|MODIFIER|AGAP000521|AGAP000521|transcript|AGAP000521-RA|protein_coding||c.-2015A>G|||||1806|,C|intergenic_region|MODIFIER|AGAP000521-AGAP000522|AGAP000521-AGAP000522|intergenic_region|AGAP000521-AGAP000522|||n.9313497T>C||||||
X	9313635	C	T	1	37	30	0			62	0	ANN=T|upstream_gene_variant|MODIFIER|AGAP000521|AGAP000521|transcript|AGAP000521-RA|protein_coding||c.-2153G>A|||||1944|,T|intergenic_region|MODIFIER|AGAP000521-AGAP000522|AGAP000521-AGAP000522|intergenic_region|AGAP000521-AGAP000522|||n.9313635C>T||||||
X	9313707	G	T	38	0	0	30			52	10	ANN=T|upstream_gene_variant|MODIFIER|AGAP000521|AGAP000521|transcript|AGAP000521-RA|protein_coding||c.-2225C>A|||||2016|,T|intergenic_region|MODIFIER|AGAP000521-AGAP000522|AGAP000521-AGAP000522|intergenic_region|AGAP000521-AGAP000522|||n.9313707G>T||||||
X	9313777	C	T	0	38	30	0			61	1	ANN=T|upstream_gene_variant|MODIFIER|AGAP000521|AGAP000521|transcript|AGAP000521-RA|protein_coding||c.-2295G>A|||||2086|,T|intergenic_region|MODIFIER|AGAP000521-AGAP000522|AGAP000521-AGAP000522|intergenic_region|AGAP000521-AGAP000522|||n.9313777C>T||||||
X	9313786	T	A	38	0	0	30			52	10	ANN=A|upstream_gene_variant|MODIFIER|AGAP000521|AGAP000521|transcript|AGAP000521-RA|protein_coding||c.-2304A>T|||||2095|,A|intergenic_region|MODIFIER|AGAP000521-AGAP000522|AGAP000521-AGAP000522|intergenic_region|AGAP000521-AGAP000522|||n.9313786T>A||||||
X	9313806	T	C	0	38	30	0			61	1	ANN=C|upstream_gene_variant|MODIFIER|AGAP000521|AGAP000521|transcript|AGAP000521-RA|protein_coding||c.-2324A>G|||||2115|,C|intergenic_region|MODIFIER|AGAP000521-AGAP000522|AGAP000521-AGAP000522|intergenic_region|AGAP000521-AGAP000522|||n.9313806T>C||||||
X	9313849	T	G	0	38	30	0			61	1	ANN=G|upstream_gene_variant|MODIFIER|AGAP000521|AGAP000521|transcript|AGAP000521-RA|protein_coding||c.-2367A>C|||||2158|,G|intergenic_region|MODIFIER|AGAP000521-AGAP000522|AGAP000521-AGAP000522|intergenic_region|AGAP000521-AGAP000522|||n.9313849T>G||||||
X	9313951	T	G	0	38	30	0			53	9	ANN=G|upstream_gene_variant|MODIFIER|AGAP000521|AGAP000521|transcript|AGAP000521-RA|protein_coding||c.-2469A>C|||||2260|,G|intergenic_region|MODIFIER|AGAP000521-AGAP000522|AGAP000521-AGAP000522|intergenic_region|AGAP000521-AGAP000522|||n.9313951T>G||||||
X	9313952	C	G	38	0	0	30			56	6	ANN=G|upstream_gene_variant|MODIFIER|AGAP000521|AGAP000521|transcript|AGAP000521-RA|protein_coding||c.-2470G>C|||||2261|,G|intergenic_region|MODIFIER|AGAP000521-AGAP000522|AGAP000521-AGAP000522|intergenic_region|AGAP000521-AGAP000522|||n.9313952C>G||||||
X	9314114	C	T	38	0	0	30			45	17	ANN=T|upstream_gene_variant|MODIFIER|AGAP000521|AGAP000521|transcript|AGAP000521-RA|protein_coding||c.-2632G>A|||||2423|,T|intergenic_region|MODIFIER|AGAP000521-AGAP000522|AGAP000521-AGAP000522|intergenic_region|AGAP000521-AGAP000522|||n.9314114C>T||||||
X	9314190	C	T	38	0	0	30			56	6	ANN=T|upstream_gene_variant|MODIFIER|AGAP000521|AGAP000521|transcript|AGAP000521-RA|protein_coding||c.-2708G>A|||||2499|,T|intergenic_region|MODIFIER|AGAP000521-AGAP000522|AGAP000521-AGAP000522|intergenic_region|AGAP000521-AGAP000522|||n.9314190C>T||||||
X	9314200	G	A	0	38	0	30			26	36	ANN=A|upstream_gene_variant|MODIFIER|AGAP000521|AGAP000521|transcript|AGAP000521-RA|protein_coding||c.-2718C>T|||||2509|,A|intergenic_region|MODIFIER|AGAP000521-AGAP000522|AGAP000521-AGAP000522|intergenic_region|AGAP000521-AGAP000522|||n.9314200G>A||||||
X	9314205	A	G	0	38	0	30			0	62	ANN=G|upstream_gene_variant|MODIFIER|AGAP000521|AGAP000521|transcript|AGAP000521-RA|protein_coding||c.-2723T>C|||||2514|,G|intergenic_region|MODIFIER|AGAP000521-AGAP000522|AGAP000521-AGAP000522|intergenic_region|AGAP000521-AGAP000522|||n.9314205A>G||||||
X	9314337	G	A	38	0	0	30			56	6	ANN=A|upstream_gene_variant|MODIFIER|AGAP000521|AGAP000521|transcript|AGAP000521-RA|protein_coding||c.-2855C>T|||||2646|,A|intergenic_region|MODIFIER|AGAP000521-AGAP000522|AGAP000521-AGAP000522|intergenic_region|AGAP000521-AGAP000522|||n.9314337G>A||||||
X	9314340	C	T	0	38	30	0			62	0	ANN=T|upstream_gene_variant|MODIFIER|AGAP000521|AGAP000521|transcript|AGAP000521-RA|protein_coding||c.-2858G>A|||||2649|,T|intergenic_region|MODIFIER|AGAP000521-AGAP000522|AGAP000521-AGAP000522|intergenic_region|AGAP000521-AGAP000522|||n.9314340C>T||||||
X	9314346	A	G	38	0	0	30			56	6	ANN=G|upstream_gene_variant|MODIFIER|AGAP000521|AGAP000521|transcript|AGAP000521-RA|protein_coding||c.-2864T>C|||||2655|,G|intergenic_region|MODIFIER|AGAP000521-AGAP000522|AGAP000521-AGAP000522|intergenic_region|AGAP000521-AGAP000522|||n.9314346A>G||||||
X	9314432	T	A	0	38	0	30			44	18	ANN=A|upstream_gene_variant|MODIFIER|AGAP000521|AGAP000521|transcript|AGAP000521-RA|protein_coding||c.-2950A>T|||||2741|,A|intergenic_region|MODIFIER|AGAP000521-AGAP000522|AGAP000521-AGAP000522|intergenic_region|AGAP000521-AGAP000522|||n.9314432T>A||||||
X	9314565	A	G	0	38	0	30			56	6	ANN=G|upstream_gene_variant|MODIFIER|AGAP000521|AGAP000521|transcript|AGAP000521-RA|protein_coding||c.-3083T>C|||||2874|,G|intergenic_region|MODIFIER|AGAP000521-AGAP000522|AGAP000521-AGAP000522|intergenic_region|AGAP000521-AGAP000522|||n.9314565A>G||||||
X	9314973	C	G	38	0	29	1			62	0	ANN=G|upstream_gene_variant|MODIFIER|AGAP000521|AGAP000521|transcript|AGAP000521-RA|protein_coding||c.-3491G>C|||||3282|,G|intergenic_region|MODIFIER|AGAP000521-AGAP000522|AGAP000521-AGAP000522|intergenic_region|AGAP000521-AGAP000522|||n.9314973C>G||||||
X	9314979	G	A	0	38	30	0			62	0	ANN=A|upstream_gene_variant|MODIFIER|AGAP000521|AGAP000521|transcript|AGAP000521-RA|protein_coding||c.-3497C>T|||||3288|,A|intergenic_region|MODIFIER|AGAP000521-AGAP000522|AGAP000521-AGAP000522|intergenic_region|AGAP000521-AGAP000522|||n.9314979G>A||||||
X	9314998	T	C	0	38	30	0			62	0	ANN=C|upstream_gene_variant|MODIFIER|AGAP000521|AGAP000521|transcript|AGAP000521-RA|protein_coding||c.-3516A>G|||||3307|,C|intergenic_region|MODIFIER|AGAP000521-AGAP000522|AGAP000521-AGAP000522|intergenic_region|AGAP000521-AGAP000522|||n.9314998T>C||||||
X	9315006	G	T	0	38	30	0			62	0	ANN=T|upstream_gene_variant|MODIFIER|AGAP000521|AGAP000521|transcript|AGAP000521-RA|protein_coding||c.-3524C>A|||||3315|,T|intergenic_region|MODIFIER|AGAP000521-AGAP000522|AGAP000521-AGAP000522|intergenic_region|AGAP000521-AGAP000522|||n.9315006G>T||||||
X	9315204	C	A	37	1	30	0			62	0	ANN=A|upstream_gene_variant|MODIFIER|AGAP000521|AGAP000521|transcript|AGAP000521-RA|protein_coding||c.-3722G>T|||||3513|,A|intergenic_region|MODIFIER|AGAP000521-AGAP000522|AGAP000521-AGAP000522|intergenic_region|AGAP000521-AGAP000522|||n.9315204C>A||||||
X	9315317	G	A	38	0	0	30			47	15	ANN=A|upstream_gene_variant|MODIFIER|AGAP000521|AGAP000521|transcript|AGAP000521-RA|protein_coding||c.-3835C>T|||||3626|,A|intergenic_region|MODIFIER|AGAP000521-AGAP000522|AGAP000521-AGAP000522|intergenic_region|AGAP000521-AGAP000522|||n.9315317G>A||||||
X	9315462	G	A	0	38	30	0			62	0	ANN=A|upstream_gene_variant|MODIFIER|AGAP000521|AGAP000521|transcript|AGAP000521-RA|protein_coding||c.-3980C>T|||||3771|,A|intergenic_region|MODIFIER|AGAP000521-AGAP000522|AGAP000521-AGAP000522|intergenic_region|AGAP000521-AGAP000522|||n.9315462G>A||||||
X	9315528	A	G	0	38	30	0			53	9	ANN=G|upstream_gene_variant|MODIFIER|AGAP000521|AGAP000521|transcript|AGAP000521-RA|protein_coding||c.-4046T>C|||||3837|,G|intergenic_region|MODIFIER|AGAP000521-AGAP000522|AGAP000521-AGAP000522|intergenic_region|AGAP000521-AGAP000522|||n.9315528A>G||||||
X	9315595	C	T	0	38	30	0			56	6	ANN=T|upstream_gene_variant|MODIFIER|AGAP000521|AGAP000521|transcript|AGAP000521-RA|protein_coding||c.-4113G>A|||||3904|,T|intergenic_region|MODIFIER|AGAP000521-AGAP000522|AGAP000521-AGAP000522|intergenic_region|AGAP000521-AGAP000522|||n.9315595C>T||||||
X	9315642	T	C	38	0	29	1			62	0	ANN=C|upstream_gene_variant|MODIFIER|AGAP000521|AGAP000521|transcript|AGAP000521-RA|protein_coding||c.-4160A>G|||||3951|,C|intergenic_region|MODIFIER|AGAP000521-AGAP000522|AGAP000521-AGAP000522|intergenic_region|AGAP000521-AGAP000522|||n.9315642T>C||||||
X	9315828	A	G	0	38	30	0			62	0	ANN=G|upstream_gene_variant|MODIFIER|AGAP000521|AGAP000521|transcript|AGAP000521-RA|protein_coding||c.-4346T>C|||||4137|,G|intergenic_region|MODIFIER|AGAP000521-AGAP000522|AGAP000521-AGAP000522|intergenic_region|AGAP000521-AGAP000522|||n.9315828A>G||||||
X	9315841	A	G	37	1	30	0			62	0	ANN=G|upstream_gene_variant|MODIFIER|AGAP000521|AGAP000521|transcript|AGAP000521-RA|protein_coding||c.-4359T>C|||||4150|,G|intergenic_region|MODIFIER|AGAP000521-AGAP000522|AGAP000521-AGAP000522|intergenic_region|AGAP000521-AGAP000522|||n.9315841A>G||||||
X	9315959	A	T	37	1	30	0			62	0	ANN=T|upstream_gene_variant|MODIFIER|AGAP000521|AGAP000521|transcript|AGAP000521-RA|protein_coding||c.-4477T>A|||||4268|,T|intergenic_region|MODIFIER|AGAP000521-AGAP000522|AGAP000521-AGAP000522|intergenic_region|AGAP000521-AGAP000522|||n.9315959A>T||||||
X	9316127	A	T	0	38	30	0			62	0	ANN=T|upstream_gene_variant|MODIFIER|AGAP000521|AGAP000521|transcript|AGAP000521-RA|protein_coding||c.-4645T>A|||||4436|,T|intergenic_region|MODIFIER|AGAP000521-AGAP000522|AGAP000521-AGAP000522|intergenic_region|AGAP000521-AGAP000522|||n.9316127A>T||||||
X	9316138	T	C	38	0	1	29			49	13	ANN=C|upstream_gene_variant|MODIFIER|AGAP000521|AGAP000521|transcript|AGAP000521-RA|protein_coding||c.-4656A>G|||||4447|,C|intergenic_region|MODIFIER|AGAP000521-AGAP000522|AGAP000521-AGAP000522|intergenic_region|AGAP000521-AGAP000522|||n.9316138T>C||||||
X	9316606	C	T	0	38	0	30			0	62	ANN=T|upstream_gene_variant|MODIFIER|AGAP000521|AGAP000521|transcript|AGAP000521-RA|protein_coding||c.-5124G>A|||||4915|,T|intergenic_region|MODIFIER|AGAP000521-AGAP000522|AGAP000521-AGAP000522|intergenic_region|AGAP000521-AGAP000522|||n.9316606C>T||||||
X	9316637	A	C	38	0	0	30			35	27	ANN=C|upstream_gene_variant|MODIFIER|AGAP000521|AGAP000521|transcript|AGAP000521-RA|protein_coding||c.-5155T>G|||||4946|,C|intergenic_region|MODIFIER|AGAP000521-AGAP000522|AGAP000521-AGAP000522|intergenic_region|AGAP000521-AGAP000522|||n.9316637A>C||||||
X	9316664	C	T	38	0	29	1			61	1	ANN=T|upstream_gene_variant|MODIFIER|AGAP000521|AGAP000521|transcript|AGAP000521-RA|protein_coding||c.-5182G>A|||||4973|,T|intergenic_region|MODIFIER|AGAP000521-AGAP000522|AGAP000521-AGAP000522|intergenic_region|AGAP000521-AGAP000522|||n.9316664C>T||||||
X	9316807	A	T	0	38	0	30			0	62	ANN=T|intergenic_region|MODIFIER|AGAP000521-AGAP000522|AGAP000521-AGAP000522|intergenic_region|AGAP000521-AGAP000522|||n.9316807A>T||||||
X	9317161	C	T	37	1	30	0			62	0	ANN=T|intergenic_region|MODIFIER|AGAP000521-AGAP000522|AGAP000521-AGAP000522|intergenic_region|AGAP000521-AGAP000522|||n.9317161C>T||||||
X	9317920	T	A	0	36	26	0			38	30	ANN=A|intergenic_region|MODIFIER|AGAP000521-AGAP000522|AGAP000521-AGAP000522|intergenic_region|AGAP000521-AGAP000522|||n.9317920T>A||||||
X	9318189	A	T	0	36	0	26			14	54	ANN=T|intergenic_region|MODIFIER|AGAP000521-AGAP000522|AGAP000521-AGAP000522|intergenic_region|AGAP000521-AGAP000522|||n.9318189A>T||||||
X	9318204	C	T	36	0	0	26			32	36	ANN=T|intergenic_region|MODIFIER|AGAP000521-AGAP000522|AGAP000521-AGAP000522|intergenic_region|AGAP000521-AGAP000522|||n.9318204C>T||||||
X	9318207	T	C	36	0	0	26			32	36	ANN=C|intergenic_region|MODIFIER|AGAP000521-AGAP000522|AGAP000521-AGAP000522|intergenic_region|AGAP000521-AGAP000522|||n.9318207T>C||||||
X	9318250	G	T	0	36	26	0			55	13	ANN=T|intergenic_region|MODIFIER|AGAP000521-AGAP000522|AGAP000521-AGAP000522|intergenic_region|AGAP000521-AGAP000522|||n.9318250G>T||||||
X	9318288	T	C	36	0	0	26			58	10	ANN=C|intergenic_region|MODIFIER|AGAP000521-AGAP000522|AGAP000521-AGAP000522|intergenic_region|AGAP000521-AGAP000522|||n.9318288T>C||||||
X	9318354	G	A	36	0	0	26			19	49	ANN=A|intergenic_region|MODIFIER|AGAP000521-AGAP000522|AGAP000521-AGAP000522|intergenic_region|AGAP000521-AGAP000522|||n.9318354G>A||||||
X	9318392	G	A	36	0	0	26			58	10	ANN=A|intergenic_region|MODIFIER|AGAP000521-AGAP000522|AGAP000521-AGAP000522|intergenic_region|AGAP000521-AGAP000522|||n.9318392G>A||||||
X	9318479	A	T	0	36	0	26			18	50	ANN=T|intergenic_region|MODIFIER|AGAP000521-AGAP000522|AGAP000521-AGAP000522|intergenic_region|AGAP000521-AGAP000522|||n.9318479A>T||||||
X	9318584	A	G	0	36	26	0			17	51	ANN=G|intergenic_region|MODIFIER|AGAP000521-AGAP000522|AGAP000521-AGAP000522|intergenic_region|AGAP000521-AGAP000522|||n.9318584A>G||||||
X	9318695	C	A	0	36	26	0			53	15	ANN=A|intergenic_region|MODIFIER|AGAP000521-AGAP000522|AGAP000521-AGAP000522|intergenic_region|AGAP000521-AGAP000522|||n.9318695C>A||||||
X	9318756	T	G	0	36	0	26			8	60	ANN=G|intergenic_region|MODIFIER|AGAP000521-AGAP000522|AGAP000521-AGAP000522|intergenic_region|AGAP000521-AGAP000522|||n.9318756T>G||||||
X	9319001	T	A	35	1	26	0			68	0	ANN=A|intergenic_region|MODIFIER|AGAP000521-AGAP000522|AGAP000521-AGAP000522|intergenic_region|AGAP000521-AGAP000522|||n.9319001T>A||||||
X	9319052	T	C	0	36	26	0			43	25	ANN=C|intergenic_region|MODIFIER|AGAP000521-AGAP000522|AGAP000521-AGAP000522|intergenic_region|AGAP000521-AGAP000522|||n.9319052T>C||||||
X	9319106	A	G	36	0	0	26			58	10	ANN=G|intergenic_region|MODIFIER|AGAP000521-AGAP000522|AGAP000521-AGAP000522|intergenic_region|AGAP000521-AGAP000522|||n.9319106A>G||||||
X	9319167	T	A	36	0	0	26			58	10	ANN=A|intergenic_region|MODIFIER|AGAP000521-AGAP000522|AGAP000521-AGAP000522|intergenic_region|AGAP000521-AGAP000522|||n.9319167T>A||||||
X	9319244	T	C	36	0	0	26			51	17	ANN=C|intergenic_region|MODIFIER|AGAP000521-AGAP000522|AGAP000521-AGAP000522|intergenic_region|AGAP000521-AGAP000522|||n.9319244T>C||||||
X	9319281	C	T	35	1	26	0			61	7	ANN=T|intergenic_region|MODIFIER|AGAP000521-AGAP000522|AGAP000521-AGAP000522|intergenic_region|AGAP000521-AGAP000522|||n.9319281C>T||||||
X	9319287	A	C	1	35	0	26			38	30	ANN=C|intergenic_region|MODIFIER|AGAP000521-AGAP000522|AGAP000521-AGAP000522|intergenic_region|AGAP000521-AGAP000522|||n.9319287A>C||||||
X	9319382	A	T	0	36	26	0			65	3	ANN=T|intergenic_region|MODIFIER|AGAP000521-AGAP000522|AGAP000521-AGAP000522|intergenic_region|AGAP000521-AGAP000522|||n.9319382A>T||||||
X	9319388	C	T	36	0	0	26			44	24	ANN=T|intergenic_region|MODIFIER|AGAP000521-AGAP000522|AGAP000521-AGAP000522|intergenic_region|AGAP000521-AGAP000522|||n.9319388C>T||||||
X	9319419	C	T	0	36	0	26			7	61	ANN=T|intergenic_region|MODIFIER|AGAP000521-AGAP000522|AGAP000521-AGAP000522|intergenic_region|AGAP000521-AGAP000522|||n.9319419C>T||||||
X	9319420	C	T	36	0	0	26			58	10	ANN=T|intergenic_region|MODIFIER|AGAP000521-AGAP000522|AGAP000521-AGAP000522|intergenic_region|AGAP000521-AGAP000522|||n.9319420C>T||||||
X	9319440	T	A	36	0	0	26			58	10	ANN=A|intergenic_region|MODIFIER|AGAP000521-AGAP000522|AGAP000521-AGAP000522|intergenic_region|AGAP000521-AGAP000522|||n.9319440T>A||||||
X	9319472	A	T	0	36	26	0			24	44	ANN=T|intergenic_region|MODIFIER|AGAP000521-AGAP000522|AGAP000521-AGAP000522|intergenic_region|AGAP000521-AGAP000522|||n.9319472A>T||||||
X	9319619	A	G	36	0	19	7			66	2	ANN=G|intergenic_region|MODIFIER|AGAP000521-AGAP000522|AGAP000521-AGAP000522|intergenic_region|AGAP000521-AGAP000522|||n.9319619A>G||||||
X	9319679	T	C	0	36	26	0			66	2	ANN=C|intergenic_region|MODIFIER|AGAP000521-AGAP000522|AGAP000521-AGAP000522|intergenic_region|AGAP000521-AGAP000522|||n.9319679T>C||||||
X	9319692	G	T	0	36	0	26			28	40	ANN=T|intergenic_region|MODIFIER|AGAP000521-AGAP000522|AGAP000521-AGAP000522|intergenic_region|AGAP000521-AGAP000522|||n.9319692G>T||||||
X	9319938	G	A	0	36	26	0			66	2	ANN=A|intergenic_region|MODIFIER|AGAP000521-AGAP000522|AGAP000521-AGAP000522|intergenic_region|AGAP000521-AGAP000522|||n.9319938G>A||||||
X	9320039	G	C	36	0	25	1			61	7	ANN=C|intergenic_region|MODIFIER|AGAP000521-AGAP000522|AGAP000521-AGAP000522|intergenic_region|AGAP000521-AGAP000522|||n.9320039G>C||||||
X	9320171	G	A	0	36	0	26			18	50	ANN=A|intergenic_region|MODIFIER|AGAP000521-AGAP000522|AGAP000521-AGAP000522|intergenic_region|AGAP000521-AGAP000522|||n.9320171G>A||||||
X	9320835	T	C	0	36	0	26			9	59	ANN=C|intergenic_region|MODIFIER|AGAP000521-AGAP000522|AGAP000521-AGAP000522|intergenic_region|AGAP000521-AGAP000522|||n.9320835T>C||||||
X	9320839	T	G	0	36	26	0			67	1	ANN=G|intergenic_region|MODIFIER|AGAP000521-AGAP000522|AGAP000521-AGAP000522|intergenic_region|AGAP000521-AGAP000522|||n.9320839T>G||||||
X	9321069	A	C	36	0	25	1			68	0	ANN=C|intergenic_region|MODIFIER|AGAP000521-AGAP000522|AGAP000521-AGAP000522|intergenic_region|AGAP000521-AGAP000522|||n.9321069A>C||||||
X	9321259	G	A	35	1	26	0			68	0	ANN=A|intergenic_region|MODIFIER|AGAP000521-AGAP000522|AGAP000521-AGAP000522|intergenic_region|AGAP000521-AGAP000522|||n.9321259G>A||||||
X	9322146	C	T	36	0	0	26			45	23	ANN=T|intergenic_region|MODIFIER|AGAP000521-AGAP000522|AGAP000521-AGAP000522|intergenic_region|AGAP000521-AGAP000522|||n.9322146C>T||||||
X	9322261	C	T	0	36	26	0			67	1	ANN=T|intergenic_region|MODIFIER|AGAP000521-AGAP000522|AGAP000521-AGAP000522|intergenic_region|AGAP000521-AGAP000522|||n.9322261C>T||||||
X	9322532	A	G	36	0	0	26			58	10	ANN=G|intergenic_region|MODIFIER|AGAP000521-AGAP000522|AGAP000521-AGAP000522|intergenic_region|AGAP000521-AGAP000522|||n.9322532A>G||||||
X	9322672	A	G	0	36	26	0			60	8	ANN=G|intergenic_region|MODIFIER|AGAP000521-AGAP000522|AGAP000521-AGAP000522|intergenic_region|AGAP000521-AGAP000522|||n.9322672A>G||||||
X	9322676	A	G	36	0	0	26			44	24	ANN=G|intergenic_region|MODIFIER|AGAP000521-AGAP000522|AGAP000521-AGAP000522|intergenic_region|AGAP000521-AGAP000522|||n.9322676A>G||||||
X	9322923	C	T	3	33	26	0			60	8	ANN=T|intergenic_region|MODIFIER|AGAP000521-AGAP000522|AGAP000521-AGAP000522|intergenic_region|AGAP000521-AGAP000522|||n.9322923C>T||||||
X	9322939	C	T	36	0	0	26			58	10	ANN=T|intergenic_region|MODIFIER|AGAP000521-AGAP000522|AGAP000521-AGAP000522|intergenic_region|AGAP000521-AGAP000522|||n.9322939C>T||||||
X	9323129	A	G	36	0	25	1			68	0	ANN=G|intergenic_region|MODIFIER|AGAP000521-AGAP000522|AGAP000521-AGAP000522|intergenic_region|AGAP000521-AGAP000522|||n.9323129A>G||||||
X	9323195	C	A	36	0	1	25			25	43	ANN=A|intergenic_region|MODIFIER|AGAP000521-AGAP000522|AGAP000521-AGAP000522|intergenic_region|AGAP000521-AGAP000522|||n.9323195C>A||||||
X	9323196	A	T	36	0	1	25			58	10	ANN=T|intergenic_region|MODIFIER|AGAP000521-AGAP000522|AGAP000521-AGAP000522|intergenic_region|AGAP000521-AGAP000522|||n.9323196A>T||||||
X	9323226	A	G	0	36	1	25			46	22	ANN=G|intergenic_region|MODIFIER|AGAP000521-AGAP000522|AGAP000521-AGAP000522|intergenic_region|AGAP000521-AGAP000522|||n.9323226A>G||||||
X	9323375	T	A	36	0	0	26			51	17	ANN=A|intergenic_region|MODIFIER|AGAP000521-AGAP000522|AGAP000521-AGAP000522|intergenic_region|AGAP000521-AGAP000522|||n.9323375T>A||||||
X	9323556	T	C	0	36	0	26			0	68	ANN=C|intergenic_region|MODIFIER|AGAP000521-AGAP000522|AGAP000521-AGAP000522|intergenic_region|AGAP000521-AGAP000522|||n.9323556T>C||||||
X	9323579	C	T	0	36	26	0			67	1	ANN=T|intergenic_region|MODIFIER|AGAP000521-AGAP000522|AGAP000521-AGAP000522|intergenic_region|AGAP000521-AGAP000522|||n.9323579C>T||||||
X	9323961	C	T	35	1	26	0			68	0	ANN=T|intergenic_region|MODIFIER|AGAP000521-AGAP000522|AGAP000521-AGAP000522|intergenic_region|AGAP000521-AGAP000522|||n.9323961C>T||||||
X	9324061	G	C	0	36	0	26			41	27	ANN=C|intergenic_region|MODIFIER|AGAP000521-AGAP000522|AGAP000521-AGAP000522|intergenic_region|AGAP000521-AGAP000522|||n.9324061G>C||||||
X	9324306	G	T	36	0	0	26			58	10	ANN=T|intergenic_region|MODIFIER|AGAP000521-AGAP000522|AGAP000521-AGAP000522|intergenic_region|AGAP000521-AGAP000522|||n.9324306G>T||||||
X	9324311	G	A	0	36	26	0			67	1	ANN=A|intergenic_region|MODIFIER|AGAP000521-AGAP000522|AGAP000521-AGAP000522|intergenic_region|AGAP000521-AGAP000522|||n.9324311G>A||||||
X	9324316	C	T	0	36	26	0			67	1	ANN=T|intergenic_region|MODIFIER|AGAP000521-AGAP000522|AGAP000521-AGAP000522|intergenic_region|AGAP000521-AGAP000522|||n.9324316C>T||||||
X	9324534	T	A	0	36	26	0			19	49	ANN=A|intergenic_region|MODIFIER|AGAP000521-AGAP000522|AGAP000521-AGAP000522|intergenic_region|AGAP000521-AGAP000522|||n.9324534T>A||||||
X	9324553	G	A	0	36	26	0			67	1	ANN=A|intergenic_region|MODIFIER|AGAP000521-AGAP000522|AGAP000521-AGAP000522|intergenic_region|AGAP000521-AGAP000522|||n.9324553G>A||||||
X	9324613	G	A	35	1	26	0			68	0	ANN=A|intergenic_region|MODIFIER|AGAP000521-AGAP000522|AGAP000521-AGAP000522|intergenic_region|AGAP000521-AGAP000522|||n.9324613G>A||||||
X	9324618	G	A	0	36	26	0			67	1	ANN=A|intergenic_region|MODIFIER|AGAP000521-AGAP000522|AGAP000521-AGAP000522|intergenic_region|AGAP000521-AGAP000522|||n.9324618G>A||||||
X	9324629	T	A	36	0	0	26			58	10	ANN=A|intergenic_region|MODIFIER|AGAP000521-AGAP000522|AGAP000521-AGAP000522|intergenic_region|AGAP000521-AGAP000522|||n.9324629T>A||||||
X	9324682	T	A	36	0	0	26			58	10	ANN=A|intergenic_region|MODIFIER|AGAP000521-AGAP000522|AGAP000521-AGAP000522|intergenic_region|AGAP000521-AGAP000522|||n.9324682T>A||||||
X	9324704	A	G	0	36	0	26			35	33	ANN=G|intergenic_region|MODIFIER|AGAP000521-AGAP000522|AGAP000521-AGAP000522|intergenic_region|AGAP000521-AGAP000522|||n.9324704A>G||||||
X	9324748	C	T	36	0	0	26			32	36	ANN=T|intergenic_region|MODIFIER|AGAP000521-AGAP000522|AGAP000521-AGAP000522|intergenic_region|AGAP000521-AGAP000522|||n.9324748C>T||||||
X	9325968	C	T	0	36	0	26			0	68	ANN=T|intergenic_region|MODIFIER|AGAP000521-AGAP000522|AGAP000521-AGAP000522|intergenic_region|AGAP000521-AGAP000522|||n.9325968C>T||||||
X	9326023	A	T	0	36	26	0			22	46	ANN=T|intergenic_region|MODIFIER|AGAP000521-AGAP000522|AGAP000521-AGAP000522|intergenic_region|AGAP000521-AGAP000522|||n.9326023A>T||||||
X	9326170	G	A	36	0	0	26			58	10	ANN=A|intergenic_region|MODIFIER|AGAP000521-AGAP000522|AGAP000521-AGAP000522|intergenic_region|AGAP000521-AGAP000522|||n.9326170G>A||||||
X	9326621	A	G	36	0	0	26			52	16	ANN=G|intergenic_region|MODIFIER|AGAP000521-AGAP000522|AGAP000521-AGAP000522|intergenic_region|AGAP000521-AGAP000522|||n.9326621A>G||||||
X	9327139	T	A	36	0	0	26			51	17	ANN=A|intergenic_region|MODIFIER|AGAP000521-AGAP000522|AGAP000521-AGAP000522|intergenic_region|AGAP000521-AGAP000522|||n.9327139T>A||||||
X	9327253	A	C	35	1	26	0			68	0	ANN=C|intergenic_region|MODIFIER|AGAP000521-AGAP000522|AGAP000521-AGAP000522|intergenic_region|AGAP000521-AGAP000522|||n.9327253A>C||||||
X	9327265	T	A	36	0	24	2			60	8	ANN=A|intergenic_region|MODIFIER|AGAP000521-AGAP000522|AGAP000521-AGAP000522|intergenic_region|AGAP000521-AGAP000522|||n.9327265T>A||||||
X	9327303	A	G	0	36	26	0			67	1	ANN=G|intergenic_region|MODIFIER|AGAP000521-AGAP000522|AGAP000521-AGAP000522|intergenic_region|AGAP000521-AGAP000522|||n.9327303A>G||||||
X	9327395	A	C	36	0	0	26			37	31	ANN=C|intergenic_region|MODIFIER|AGAP000521-AGAP000522|AGAP000521-AGAP000522|intergenic_region|AGAP000521-AGAP000522|||n.9327395A>C||||||
X	9327458	T	C	36	0	25	1			68	0	ANN=C|intergenic_region|MODIFIER|AGAP000521-AGAP000522|AGAP000521-AGAP000522|intergenic_region|AGAP000521-AGAP000522|||n.9327458T>C||||||
X	9327568	T	G	36	0	24	2			68	0	ANN=G|intergenic_region|MODIFIER|AGAP000521-AGAP000522|AGAP000521-AGAP000522|intergenic_region|AGAP000521-AGAP000522|||n.9327568T>G||||||
X	9328070	T	G	36	0	0	26			50	18	ANN=G|intergenic_region|MODIFIER|AGAP000521-AGAP000522|AGAP000521-AGAP000522|intergenic_region|AGAP000521-AGAP000522|||n.9328070T>G||||||
X	9328082	G	C	0	36	26	0			66	2	ANN=C|intergenic_region|MODIFIER|AGAP000521-AGAP000522|AGAP000521-AGAP000522|intergenic_region|AGAP000521-AGAP000522|||n.9328082G>C||||||
X	9328135	C	A	0	36	0	26			24	44	ANN=A|intergenic_region|MODIFIER|AGAP000521-AGAP000522|AGAP000521-AGAP000522|intergenic_region|AGAP000521-AGAP000522|||n.9328135C>A||||||
X	9328161	T	C	0	36	0	26			31	37	ANN=C|intergenic_region|MODIFIER|AGAP000521-AGAP000522|AGAP000521-AGAP000522|intergenic_region|AGAP000521-AGAP000522|||n.9328161T>C||||||
X	9328162	T	C	0	36	0	26			31	37	ANN=C|intergenic_region|MODIFIER|AGAP000521-AGAP000522|AGAP000521-AGAP000522|intergenic_region|AGAP000521-AGAP000522|||n.9328162T>C||||||
X	9328313	T	G	35	1	26	0			68	0	ANN=G|intergenic_region|MODIFIER|AGAP000521-AGAP000522|AGAP000521-AGAP000522|intergenic_region|AGAP000521-AGAP000522|||n.9328313T>G||||||
X	9328408	A	T	36	0	0	26			48	20	ANN=T|intergenic_region|MODIFIER|AGAP000521-AGAP000522|AGAP000521-AGAP000522|intergenic_region|AGAP000521-AGAP000522|||n.9328408A>T||||||
X	9328467	A	T	0	36	26	0			56	12	ANN=T|intergenic_region|MODIFIER|AGAP000521-AGAP000522|AGAP000521-AGAP000522|intergenic_region|AGAP000521-AGAP000522|||n.9328467A>T||||||
X	9328552	T	C	0	36	0	26			39	29	ANN=C|intergenic_region|MODIFIER|AGAP000521-AGAP000522|AGAP000521-AGAP000522|intergenic_region|AGAP000521-AGAP000522|||n.9328552T>C||||||
X	9328880	C	T	36	0	0	26			49	19	ANN=T|intergenic_region|MODIFIER|AGAP000521-AGAP000522|AGAP000521-AGAP000522|intergenic_region|AGAP000521-AGAP000522|||n.9328880C>T||||||
X	9328971	C	G	0	36	26	0			67	1	ANN=G|intergenic_region|MODIFIER|AGAP000521-AGAP000522|AGAP000521-AGAP000522|intergenic_region|AGAP000521-AGAP000522|||n.9328971C>G||||||
X	9329016	G	A	0	36	0	26			0	68	ANN=A|intergenic_region|MODIFIER|AGAP000521-AGAP000522|AGAP000521-AGAP000522|intergenic_region|AGAP000521-AGAP000522|||n.9329016G>A||||||
X	9329416	A	C	0	36	26	0			67	1	ANN=C|intergenic_region|MODIFIER|AGAP000521-AGAP000522|AGAP000521-AGAP000522|intergenic_region|AGAP000521-AGAP000522|||n.9329416A>C||||||
X	9329491	A	G	0	36	0	26			24	44	ANN=G|intergenic_region|MODIFIER|AGAP000521-AGAP000522|AGAP000521-AGAP000522|intergenic_region|AGAP000521-AGAP000522|||n.9329491A>G||||||
X	9329500	G	A	0	36	0	26			19	49	ANN=A|intergenic_region|MODIFIER|AGAP000521-AGAP000522|AGAP000521-AGAP000522|intergenic_region|AGAP000521-AGAP000522|||n.9329500G>A||||||
X	9329509	C	A	0	36	0	26			24	44	ANN=A|intergenic_region|MODIFIER|AGAP000521-AGAP000522|AGAP000521-AGAP000522|intergenic_region|AGAP000521-AGAP000522|||n.9329509C>A||||||
X	9329531	A	G	0	36	26	0			64	4	ANN=G|intergenic_region|MODIFIER|AGAP000521-AGAP000522|AGAP000521-AGAP000522|intergenic_region|AGAP000521-AGAP000522|||n.9329531A>G||||||
X	9329579	A	G	0	36	1	25			4	64	ANN=G|intergenic_region|MODIFIER|AGAP000521-AGAP000522|AGAP000521-AGAP000522|intergenic_region|AGAP000521-AGAP000522|||n.9329579A>G||||||
X	9329825	A	G	36	0	25	1			64	4	ANN=G|intergenic_region|MODIFIER|AGAP000521-AGAP000522|AGAP000521-AGAP000522|intergenic_region|AGAP000521-AGAP000522|||n.9329825A>G||||||
X	9329936	G	A	0	36	26	0			60	8	ANN=A|intergenic_region|MODIFIER|AGAP000521-AGAP000522|AGAP000521-AGAP000522|intergenic_region|AGAP000521-AGAP000522|||n.9329936G>A||||||
X	9329944	T	C	36	0	0	26			17	51	ANN=C|intergenic_region|MODIFIER|AGAP000521-AGAP000522|AGAP000521-AGAP000522|intergenic_region|AGAP000521-AGAP000522|||n.9329944T>C||||||
X	9330444	T	A	36	0	0	26			2	66	ANN=A|intergenic_region|MODIFIER|AGAP000521-AGAP000522|AGAP000521-AGAP000522|intergenic_region|AGAP000521-AGAP000522|||n.9330444T>A||||||
X	9330516	G	T	36	0	0	26			3	65	ANN=T|intergenic_region|MODIFIER|AGAP000521-AGAP000522|AGAP000521-AGAP000522|intergenic_region|AGAP000521-AGAP000522|||n.9330516G>T||||||
X	9330558	T	A	36	0	0	26			9	59	ANN=A|intergenic_region|MODIFIER|AGAP000521-AGAP000522|AGAP000521-AGAP000522|intergenic_region|AGAP000521-AGAP000522|||n.9330558T>A||||||
X	9330619	G	A	36	0	0	26			37	31	ANN=A|intergenic_region|MODIFIER|AGAP000521-AGAP000522|AGAP000521-AGAP000522|intergenic_region|AGAP000521-AGAP000522|||n.9330619G>A||||||
X	9330738	T	G	36	0	0	26			3	65	ANN=G|intergenic_region|MODIFIER|AGAP000521-AGAP000522|AGAP000521-AGAP000522|intergenic_region|AGAP000521-AGAP000522|||n.9330738T>G||||||
X	9330830	A	G	36	0	0	26			45	23	ANN=G|intergenic_region|MODIFIER|AGAP000521-AGAP000522|AGAP000521-AGAP000522|intergenic_region|AGAP000521-AGAP000522|||n.9330830A>G||||||
X	9331607	A	C	35	1	26	0			68	0	ANN=C|intergenic_region|MODIFIER|AGAP000521-AGAP000522|AGAP000521-AGAP000522|intergenic_region|AGAP000521-AGAP000522|||n.9331607A>C||||||
X	9331639	C	T	36	0	1	25			50	18	ANN=T|intergenic_region|MODIFIER|AGAP000521-AGAP000522|AGAP000521-AGAP000522|intergenic_region|AGAP000521-AGAP000522|||n.9331639C>T||||||
X	9331750	C	T	35	1	26	0			68	0	ANN=T|intergenic_region|MODIFIER|AGAP000521-AGAP000522|AGAP000521-AGAP000522|intergenic_region|AGAP000521-AGAP000522|||n.9331750C>T||||||
X	9331893	G	A	0	36	26	0			66	2	ANN=A|intergenic_region|MODIFIER|AGAP000521-AGAP000522|AGAP000521-AGAP000522|intergenic_region|AGAP000521-AGAP000522|||n.9331893G>A||||||
X	9331900	T	A	0	36	26	0			32	36	ANN=A|intergenic_region|MODIFIER|AGAP000521-AGAP000522|AGAP000521-AGAP000522|intergenic_region|AGAP000521-AGAP000522|||n.9331900T>A||||||
X	9332026	A	C	0	36	26	0			53	15	ANN=C|intergenic_region|MODIFIER|AGAP000521-AGAP000522|AGAP000521-AGAP000522|intergenic_region|AGAP000521-AGAP000522|||n.9332026A>C||||||
X	9332166	A	C	0	36	26	0			67	1	ANN=C|intergenic_region|MODIFIER|AGAP000521-AGAP000522|AGAP000521-AGAP000522|intergenic_region|AGAP000521-AGAP000522|||n.9332166A>C||||||
X	9332670	T	A	36	0	25	1			68	0	ANN=A|intergenic_region|MODIFIER|AGAP000521-AGAP000522|AGAP000521-AGAP000522|intergenic_region|AGAP000521-AGAP000522|||n.9332670T>A||||||
X	9332798	A	G	36	0	0	26			2	66	ANN=G|intergenic_region|MODIFIER|AGAP000521-AGAP000522|AGAP000521-AGAP000522|intergenic_region|AGAP000521-AGAP000522|||n.9332798A>G||||||
X	9332834	A	G	0	36	0	26			0	68	ANN=G|intergenic_region|MODIFIER|AGAP000521-AGAP000522|AGAP000521-AGAP000522|intergenic_region|AGAP000521-AGAP000522|||n.9332834A>G||||||
X	9332901	A	G	0	36	0	26			12	56	ANN=G|intergenic_region|MODIFIER|AGAP000521-AGAP000522|AGAP000521-AGAP000522|intergenic_region|AGAP000521-AGAP000522|||n.9332901A>G||||||
X	9332914	A	T	31	5	26	0			68	0	ANN=T|intergenic_region|MODIFIER|AGAP000521-AGAP000522|AGAP000521-AGAP000522|intergenic_region|AGAP000521-AGAP000522|||n.9332914A>T||||||
X	9332939	G	A	35	1	26	0			68	0	ANN=A|intergenic_region|MODIFIER|AGAP000521-AGAP000522|AGAP000521-AGAP000522|intergenic_region|AGAP000521-AGAP000522|||n.9332939G>A||||||
X	9333063	T	G	35	1	26	0			68	0	ANN=G|intergenic_region|MODIFIER|AGAP000521-AGAP000522|AGAP000521-AGAP000522|intergenic_region|AGAP000521-AGAP000522|||n.9333063T>G||||||
X	9333445	C	T	36	0	0	26			51	17	ANN=T|intergenic_region|MODIFIER|AGAP000521-AGAP000522|AGAP000521-AGAP000522|intergenic_region|AGAP000521-AGAP000522|||n.9333445C>T||||||
X	9333651	A	G	36	0	25	1			68	0	ANN=G|intergenic_region|MODIFIER|AGAP000521-AGAP000522|AGAP000521-AGAP000522|intergenic_region|AGAP000521-AGAP000522|||n.9333651A>G||||||
X	9333796	G	A	35	1	26	0			68	0	ANN=A|intergenic_region|MODIFIER|AGAP000521-AGAP000522|AGAP000521-AGAP000522|intergenic_region|AGAP000521-AGAP000522|||n.9333796G>A||||||
X	9333817	A	T	0	36	0	26			0	68	ANN=T|intergenic_region|MODIFIER|AGAP000521-AGAP000522|AGAP000521-AGAP000522|intergenic_region|AGAP000521-AGAP000522|||n.9333817A>T||||||
X	9333941	A	G	0	36	0	26			51	17	ANN=G|intergenic_region|MODIFIER|AGAP000521-AGAP000522|AGAP000521-AGAP000522|intergenic_region|AGAP000521-AGAP000522|||n.9333941A>G||||||
X	9333977	A	G	0	36	0	26			0	68	ANN=G|intergenic_region|MODIFIER|AGAP000521-AGAP000522|AGAP000521-AGAP000522|intergenic_region|AGAP000521-AGAP000522|||n.9333977A>G||||||
X	9334605	T	C	0	36	0	26			0	68	ANN=C|intergenic_region|MODIFIER|AGAP000521-AGAP000522|AGAP000521-AGAP000522|intergenic_region|AGAP000521-AGAP000522|||n.9334605T>C||||||
X	9334624	G	A	36	0	0	26			2	66	ANN=A|intergenic_region|MODIFIER|AGAP000521-AGAP000522|AGAP000521-AGAP000522|intergenic_region|AGAP000521-AGAP000522|||n.9334624G>A||||||
X	9335173	T	C	35	1	26	0			68	0	ANN=C|intergenic_region|MODIFIER|AGAP000521-AGAP000522|AGAP000521-AGAP000522|intergenic_region|AGAP000521-AGAP000522|||n.9335173T>C||||||
X	9335413	A	T	0	36	26	0			67	1	ANN=T|intergenic_region|MODIFIER|AGAP000521-AGAP000522|AGAP000521-AGAP000522|intergenic_region|AGAP000521-AGAP000522|||n.9335413A>T||||||
X	9336136	T	C	0	36	0	26			39	29	ANN=C|intergenic_region|MODIFIER|AGAP000521-AGAP000522|AGAP000521-AGAP000522|intergenic_region|AGAP000521-AGAP000522|||n.9336136T>C||||||
X	9336157	C	T	36	0	0	26			40	28	ANN=T|intergenic_region|MODIFIER|AGAP000521-AGAP000522|AGAP000521-AGAP000522|intergenic_region|AGAP000521-AGAP000522|||n.9336157C>T||||||
X	9336198	A	G	0	36	0	26			0	68	ANN=G|intergenic_region|MODIFIER|AGAP000521-AGAP000522|AGAP000521-AGAP000522|intergenic_region|AGAP000521-AGAP000522|||n.9336198A>G||||||
X	9336346	A	G	35	1	26	0			57	11	ANN=G|intergenic_region|MODIFIER|AGAP000521-AGAP000522|AGAP000521-AGAP000522|intergenic_region|AGAP000521-AGAP000522|||n.9336346A>G||||||
X	9336374	G	A	35	1	26	0			58	10	ANN=A|intergenic_region|MODIFIER|AGAP000521-AGAP000522|AGAP000521-AGAP000522|intergenic_region|AGAP000521-AGAP000522|||n.9336374G>A||||||
X	9336494	G	T	36	0	0	26			51	17	ANN=T|intergenic_region|MODIFIER|AGAP000521-AGAP000522|AGAP000521-AGAP000522|intergenic_region|AGAP000521-AGAP000522|||n.9336494G>T||||||
X	9336784	A	C	36	0	0	26			59	9	ANN=C|intergenic_region|MODIFIER|AGAP000521-AGAP000522|AGAP000521-AGAP000522|intergenic_region|AGAP000521-AGAP000522|||n.9336784A>C||||||
X	9336972	A	C	36	0	0	26			45	23	ANN=C|intergenic_region|MODIFIER|AGAP000521-AGAP000522|AGAP000521-AGAP000522|intergenic_region|AGAP000521-AGAP000522|||n.9336972A>C||||||
X	9336974	A	T	0	36	26	0			66	2	ANN=T|intergenic_region|MODIFIER|AGAP000521-AGAP000522|AGAP000521-AGAP000522|intergenic_region|AGAP000521-AGAP000522|||n.9336974A>T||||||
X	9337057	T	A	0	36	26	0			67	1	ANN=A|intergenic_region|MODIFIER|AGAP000521-AGAP000522|AGAP000521-AGAP000522|intergenic_region|AGAP000521-AGAP000522|||n.9337057T>A||||||
X	9337072	C	T	0	36	0	26			18	50	ANN=T|intergenic_region|MODIFIER|AGAP000521-AGAP000522|AGAP000521-AGAP000522|intergenic_region|AGAP000521-AGAP000522|||n.9337072C>T||||||
X	9337098	A	G	0	36	26	0			67	1	ANN=G|intergenic_region|MODIFIER|AGAP000521-AGAP000522|AGAP000521-AGAP000522|intergenic_region|AGAP000521-AGAP000522|||n.9337098A>G||||||
X	9337230	T	C	35	1	26	0			67	1	ANN=C|intergenic_region|MODIFIER|AGAP000521-AGAP000522|AGAP000521-AGAP000522|intergenic_region|AGAP000521-AGAP000522|||n.9337230T>C||||||
X	9337247	T	A	35	1	26	0			67	1	ANN=A|intergenic_region|MODIFIER|AGAP000521-AGAP000522|AGAP000521-AGAP000522|intergenic_region|AGAP000521-AGAP000522|||n.9337247T>A||||||
X	9337269	T	A	20	16	0	26			58	10	ANN=A|intergenic_region|MODIFIER|AGAP000521-AGAP000522|AGAP000521-AGAP000522|intergenic_region|AGAP000521-AGAP000522|||n.9337269T>A||||||
X	9337319	A	T	35	1	26	0			66	2	ANN=T|intergenic_region|MODIFIER|AGAP000521-AGAP000522|AGAP000521-AGAP000522|intergenic_region|AGAP000521-AGAP000522|||n.9337319A>T||||||
X	9337323	C	A	35	1	26	0			68	0	ANN=A|intergenic_region|MODIFIER|AGAP000521-AGAP000522|AGAP000521-AGAP000522|intergenic_region|AGAP000521-AGAP000522|||n.9337323C>A||||||
X	9337530	T	C	29	7	26	0			54	14	ANN=C|intergenic_region|MODIFIER|AGAP000521-AGAP000522|AGAP000521-AGAP000522|intergenic_region|AGAP000521-AGAP000522|||n.9337530T>C||||||
X	9337596	T	A	35	1	26	0			67	1	ANN=A|intergenic_region|MODIFIER|AGAP000521-AGAP000522|AGAP000521-AGAP000522|intergenic_region|AGAP000521-AGAP000522|||n.9337596T>A||||||
X	9337601	G	T	29	7	26	0			43	25	ANN=T|intergenic_region|MODIFIER|AGAP000521-AGAP000522|AGAP000521-AGAP000522|intergenic_region|AGAP000521-AGAP000522|||n.9337601G>T||||||
X	9337737	C	A	34	2	26	0			58	10	ANN=A|intergenic_region|MODIFIER|AGAP000521-AGAP000522|AGAP000521-AGAP000522|intergenic_region|AGAP000521-AGAP000522|||n.9337737C>A||||||
X	9337788	A	C	35	1	26	0			67	1	ANN=C|intergenic_region|MODIFIER|AGAP000521-AGAP000522|AGAP000521-AGAP000522|intergenic_region|AGAP000521-AGAP000522|||n.9337788A>C||||||
X	9338175	A	G	36	0	0	26			57	11	ANN=G|intergenic_region|MODIFIER|AGAP000521-AGAP000522|AGAP000521-AGAP000522|intergenic_region|AGAP000521-AGAP000522|||n.9338175A>G||||||
X	9338248	G	A	0	36	0	26			4	64	ANN=A|intergenic_region|MODIFIER|AGAP000521-AGAP000522|AGAP000521-AGAP000522|intergenic_region|AGAP000521-AGAP000522|||n.9338248G>A||||||
X	9338643	C	T	0	36	26	0			67	1	ANN=T|intergenic_region|MODIFIER|AGAP000521-AGAP000522|AGAP000521-AGAP000522|intergenic_region|AGAP000521-AGAP000522|||n.9338643C>T||||||
X	9338805	A	G	0	36	26	0			67	1	ANN=G|intergenic_region|MODIFIER|AGAP000521-AGAP000522|AGAP000521-AGAP000522|intergenic_region|AGAP000521-AGAP000522|||n.9338805A>G||||||
X	9338925	A	G	36	0	0	26			18	50	ANN=G|intergenic_region|MODIFIER|AGAP000521-AGAP000522|AGAP000521-AGAP000522|intergenic_region|AGAP000521-AGAP000522|||n.9338925A>G||||||
X	9338926	C	T	36	0	0	26			18	50	ANN=T|intergenic_region|MODIFIER|AGAP000521-AGAP000522|AGAP000521-AGAP000522|intergenic_region|AGAP000521-AGAP000522|||n.9338926C>T||||||
X	9338948	T	A	0	36	26	0			63	5	ANN=A|intergenic_region|MODIFIER|AGAP000521-AGAP000522|AGAP000521-AGAP000522|intergenic_region|AGAP000521-AGAP000522|||n.9338948T>A||||||
X	9339021	A	G	0	36	0	26			0	68	ANN=G|intergenic_region|MODIFIER|AGAP000521-AGAP000522|AGAP000521-AGAP000522|intergenic_region|AGAP000521-AGAP000522|||n.9339021A>G||||||
X	9339077	T	A	0	36	26	0			67	1	ANN=A|intergenic_region|MODIFIER|AGAP000521-AGAP000522|AGAP000521-AGAP000522|intergenic_region|AGAP000521-AGAP000522|||n.9339077T>A||||||
X	9339078	A	T	0	36	26	0			67	1	ANN=T|intergenic_region|MODIFIER|AGAP000521-AGAP000522|AGAP000521-AGAP000522|intergenic_region|AGAP000521-AGAP000522|||n.9339078A>T||||||
X	9339485	A	G	36	0	0	26			59	9	ANN=G|intergenic_region|MODIFIER|AGAP000521-AGAP000522|AGAP000521-AGAP000522|intergenic_region|AGAP000521-AGAP000522|||n.9339485A>G||||||
X	9340058	A	T	35	1	26	0			68	0	ANN=T|intergenic_region|MODIFIER|AGAP000521-AGAP000522|AGAP000521-AGAP000522|intergenic_region|AGAP000521-AGAP000522|||n.9340058A>T||||||
X	9340082	A	G	0	36	0	26			0	68	ANN=G|intergenic_region|MODIFIER|AGAP000521-AGAP000522|AGAP000521-AGAP000522|intergenic_region|AGAP000521-AGAP000522|||n.9340082A>G||||||
X	9340328	C	T	1	35	26	0			27	41	ANN=T|intergenic_region|MODIFIER|AGAP000521-AGAP000522|AGAP000521-AGAP000522|intergenic_region|AGAP000521-AGAP000522|||n.9340328C>T||||||
X	9340375	C	T	36	0	0	26			59	9	ANN=T|intergenic_region|MODIFIER|AGAP000521-AGAP000522|AGAP000521-AGAP000522|intergenic_region|AGAP000521-AGAP000522|||n.9340375C>T||||||
X	9341104	C	G	36	0	0	26			59	9	ANN=G|intergenic_region|MODIFIER|AGAP000521-AGAP000522|AGAP000521-AGAP000522|intergenic_region|AGAP000521-AGAP000522|||n.9341104C>G||||||
X	9341251	T	C	0	36	0	26			7	61	ANN=C|intergenic_region|MODIFIER|AGAP000521-AGAP000522|AGAP000521-AGAP000522|intergenic_region|AGAP000521-AGAP000522|||n.9341251T>C||||||
X	9341495	T	A	36	0	0	26			59	9	ANN=A|intergenic_region|MODIFIER|AGAP000521-AGAP000522|AGAP000521-AGAP000522|intergenic_region|AGAP000521-AGAP000522|||n.9341495T>A||||||
X	9341856	G	A	0	36	0	26			2	66	ANN=A|intergenic_region|MODIFIER|AGAP000521-AGAP000522|AGAP000521-AGAP000522|intergenic_region|AGAP000521-AGAP000522|||n.9341856G>A||||||
X	9342359	C	T	36	0	0	26			59	9	ANN=T|intergenic_region|MODIFIER|AGAP000521-AGAP000522|AGAP000521-AGAP000522|intergenic_region|AGAP000521-AGAP000522|||n.9342359C>T||||||
X	9342441	T	G	36	0	0	26			39	29	ANN=G|intergenic_region|MODIFIER|AGAP000521-AGAP000522|AGAP000521-AGAP000522|intergenic_region|AGAP000521-AGAP000522|||n.9342441T>G||||||
X	9342447	G	T	0	36	0	26			33	35	ANN=T|intergenic_region|MODIFIER|AGAP000521-AGAP000522|AGAP000521-AGAP000522|intergenic_region|AGAP000521-AGAP000522|||n.9342447G>T||||||
X	9342451	C	T	0	36	26	0			67	1	ANN=T|intergenic_region|MODIFIER|AGAP000521-AGAP000522|AGAP000521-AGAP000522|intergenic_region|AGAP000521-AGAP000522|||n.9342451C>T||||||
X	9343007	T	C	0	36	26	0			67	1	ANN=C|intergenic_region|MODIFIER|AGAP000521-AGAP000522|AGAP000521-AGAP000522|intergenic_region|AGAP000521-AGAP000522|||n.9343007T>C||||||
X	9343584	A	T	36	0	25	1			68	0	ANN=T|intergenic_region|MODIFIER|AGAP000521-AGAP000522|AGAP000521-AGAP000522|intergenic_region|AGAP000521-AGAP000522|||n.9343584A>T||||||
X	9343596	C	T	36	0	25	1			68	0	ANN=T|intergenic_region|MODIFIER|AGAP000521-AGAP000522|AGAP000521-AGAP000522|intergenic_region|AGAP000521-AGAP000522|||n.9343596C>T||||||
X	9344065	T	C	36	0	0	26			42	26	ANN=C|intergenic_region|MODIFIER|AGAP000521-AGAP000522|AGAP000521-AGAP000522|intergenic_region|AGAP000521-AGAP000522|||n.9344065T>C||||||
X	9344102	G	A	0	36	26	0			62	6	ANN=A|intergenic_region|MODIFIER|AGAP000521-AGAP000522|AGAP000521-AGAP000522|intergenic_region|AGAP000521-AGAP000522|||n.9344102G>A||||||
X	9344143	A	T	0	36	26	0			62	6	ANN=T|intergenic_region|MODIFIER|AGAP000521-AGAP000522|AGAP000521-AGAP000522|intergenic_region|AGAP000521-AGAP000522|||n.9344143A>T||||||
X	9344322	G	A	0	36	26	0			49	19	ANN=A|intergenic_region|MODIFIER|AGAP000521-AGAP000522|AGAP000521-AGAP000522|intergenic_region|AGAP000521-AGAP000522|||n.9344322G>A||||||
X	9344368	A	T	0	36	0	26			0	68	ANN=T|intergenic_region|MODIFIER|AGAP000521-AGAP000522|AGAP000521-AGAP000522|intergenic_region|AGAP000521-AGAP000522|||n.9344368A>T||||||
X	9344544	C	T	36	0	0	26			47	21	ANN=T|intergenic_region|MODIFIER|AGAP000521-AGAP000522|AGAP000521-AGAP000522|intergenic_region|AGAP000521-AGAP000522|||n.9344544C>T||||||
X	9344570	T	C	0	36	0	26			4	64	ANN=C|intergenic_region|MODIFIER|AGAP000521-AGAP000522|AGAP000521-AGAP000522|intergenic_region|AGAP000521-AGAP000522|||n.9344570T>C||||||
X	9344737	C	A	0	36	26	0			67	1	ANN=A|intergenic_region|MODIFIER|AGAP000521-AGAP000522|AGAP000521-AGAP000522|intergenic_region|AGAP000521-AGAP000522|||n.9344737C>A||||||
X	9344757	C	T	0	36	26	0			55	13	ANN=T|intergenic_region|MODIFIER|AGAP000521-AGAP000522|AGAP000521-AGAP000522|intergenic_region|AGAP000521-AGAP000522|||n.9344757C>T||||||
X	9344827	G	A	0	36	0	26			0	68	ANN=A|intergenic_region|MODIFIER|AGAP000521-AGAP000522|AGAP000521-AGAP000522|intergenic_region|AGAP000521-AGAP000522|||n.9344827G>A||||||
X	9345209	C	T	36	0	0	26			59	9	ANN=T|intergenic_region|MODIFIER|AGAP000521-AGAP000522|AGAP000521-AGAP000522|intergenic_region|AGAP000521-AGAP000522|||n.9345209C>T||||||
X	9345619	G	A	35	1	26	0			68	0	ANN=A|intergenic_region|MODIFIER|AGAP000521-AGAP000522|AGAP000521-AGAP000522|intergenic_region|AGAP000521-AGAP000522|||n.9345619G>A||||||
X	9345645	A	T	0	36	26	0			61	7	ANN=T|intergenic_region|MODIFIER|AGAP000521-AGAP000522|AGAP000521-AGAP000522|intergenic_region|AGAP000521-AGAP000522|||n.9345645A>T||||||
X	9345768	C	T	36	0	0	26			55	13	ANN=T|intergenic_region|MODIFIER|AGAP000521-AGAP000522|AGAP000521-AGAP000522|intergenic_region|AGAP000521-AGAP000522|||n.9345768C>T||||||
X	9345793	T	C	0	36	26	0			45	23	ANN=C|intergenic_region|MODIFIER|AGAP000521-AGAP000522|AGAP000521-AGAP000522|intergenic_region|AGAP000521-AGAP000522|||n.9345793T>C||||||
X	9346235	G	T	36	0	0	26			59	9	ANN=T|intergenic_region|MODIFIER|AGAP000521-AGAP000522|AGAP000521-AGAP000522|intergenic_region|AGAP000521-AGAP000522|||n.9346235G>T||||||
X	9346289	A	G	0	36	26	0			67	1	ANN=G|intergenic_region|MODIFIER|AGAP000521-AGAP000522|AGAP000521-AGAP000522|intergenic_region|AGAP000521-AGAP000522|||n.9346289A>G||||||
X	9346501	C	A	0	36	26	0			67	1	ANN=A|intergenic_region|MODIFIER|AGAP000521-AGAP000522|AGAP000521-AGAP000522|intergenic_region|AGAP000521-AGAP000522|||n.9346501C>A||||||
X	9346548	G	A	36	0	0	26			59	9	ANN=A|intergenic_region|MODIFIER|AGAP000521-AGAP000522|AGAP000521-AGAP000522|intergenic_region|AGAP000521-AGAP000522|||n.9346548G>A||||||
X	9346571	A	G	0	36	0	26			4	64	ANN=G|intergenic_region|MODIFIER|AGAP000521-AGAP000522|AGAP000521-AGAP000522|intergenic_region|AGAP000521-AGAP000522|||n.9346571A>G||||||
X	15411935	T	A	0	44	31	0	0	26	2	27	ANN=A|upstream_gene_variant|MODIFIER|AGAP000834|AGAP000834|transcript|AGAP000834-RA|protein_coding||c.-2509T>A|||||2237|,A|upstream_gene_variant|MODIFIER|AGAP000834|AGAP000834|transcript|AGAP000834-RB|protein_coding||c.-2509T>A|||||2237|,A|intergenic_region|MODIFIER|MIP-AGAP000834|AGAP000833-AGAP000834|intergenic_region|AGAP000833-AGAP000834|||n.15411935T>A||||||
X	15412186	G	A	43	1	31	0	25	1	29	0	ANN=A|upstream_gene_variant|MODIFIER|AGAP000834|AGAP000834|transcript|AGAP000834-RA|protein_coding||c.-2258G>A|||||1986|,A|upstream_gene_variant|MODIFIER|AGAP000834|AGAP000834|transcript|AGAP000834-RB|protein_coding||c.-2258G>A|||||1986|,A|intergenic_region|MODIFIER|MIP-AGAP000834|AGAP000833-AGAP000834|intergenic_region|AGAP000833-AGAP000834|||n.15412186G>A||||||
X	15412269	T	C	44	0	31	0	1	25	24	5	ANN=C|upstream_gene_variant|MODIFIER|AGAP000834|AGAP000834|transcript|AGAP000834-RA|protein_coding||c.-2175T>C|||||1903|,C|upstream_gene_variant|MODIFIER|AGAP000834|AGAP000834|transcript|AGAP000834-RB|protein_coding||c.-2175T>C|||||1903|,C|intergenic_region|MODIFIER|MIP-AGAP000834|AGAP000833-AGAP000834|intergenic_region|AGAP000833-AGAP000834|||n.15412269T>C||||||
X	15412343	G	A	43	1	31	0	26	0	29	0	ANN=A|upstream_gene_variant|MODIFIER|AGAP000834|AGAP000834|transcript|AGAP000834-RA|protein_coding||c.-2101G>A|||||1829|,A|upstream_gene_variant|MODIFIER|AGAP000834|AGAP000834|transcript|AGAP000834-RB|protein_coding||c.-2101G>A|||||1829|,A|intergenic_region|MODIFIER|MIP-AGAP000834|AGAP000833-AGAP000834|intergenic_region|AGAP000833-AGAP000834|||n.15412343G>A||||||
X	15412433	A	G	0	44	31	0	0	26	2	27	ANN=G|upstream_gene_variant|MODIFIER|AGAP000834|AGAP000834|transcript|AGAP000834-RA|protein_coding||c.-2011A>G|||||1739|,G|upstream_gene_variant|MODIFIER|AGAP000834|AGAP000834|transcript|AGAP000834-RB|protein_coding||c.-2011A>G|||||1739|,G|intergenic_region|MODIFIER|MIP-AGAP000834|AGAP000833-AGAP000834|intergenic_region|AGAP000833-AGAP000834|||n.15412433A>G||||||
X	15412436	T	G	43	1	31	0	26	0	29	0	ANN=G|upstream_gene_variant|MODIFIER|AGAP000834|AGAP000834|transcript|AGAP000834-RA|protein_coding||c.-2008T>G|||||1736|,G|upstream_gene_variant|MODIFIER|AGAP000834|AGAP000834|transcript|AGAP000834-RB|protein_coding||c.-2008T>G|||||1736|,G|intergenic_region|MODIFIER|MIP-AGAP000834|AGAP000833-AGAP000834|intergenic_region|AGAP000833-AGAP000834|||n.15412436T>G||||||
X	15412482	C	T	44	0	31	0	25	1	29	0	ANN=T|upstream_gene_variant|MODIFIER|AGAP000834|AGAP000834|transcript|AGAP000834-RA|protein_coding||c.-1962C>T|||||1690|,T|upstream_gene_variant|MODIFIER|AGAP000834|AGAP000834|transcript|AGAP000834-RB|protein_coding||c.-1962C>T|||||1690|,T|intergenic_region|MODIFIER|MIP-AGAP000834|AGAP000833-AGAP000834|intergenic_region|AGAP000833-AGAP000834|||n.15412482C>T||||||
X	15412525	A	G	0	44	31	0	0	26	2	27	ANN=G|upstream_gene_variant|MODIFIER|AGAP000834|AGAP000834|transcript|AGAP000834-RA|protein_coding||c.-1919A>G|||||1647|,G|upstream_gene_variant|MODIFIER|AGAP000834|AGAP000834|transcript|AGAP000834-RB|protein_coding||c.-1919A>G|||||1647|,G|intergenic_region|MODIFIER|MIP-AGAP000834|AGAP000833-AGAP000834|intergenic_region|AGAP000833-AGAP000834|||n.15412525A>G||||||
X	15412528	G	A	44	0	31	0	0	26	19	10	ANN=A|upstream_gene_variant|MODIFIER|AGAP000834|AGAP000834|transcript|AGAP000834-RA|protein_coding||c.-1916G>A|||||1644|,A|upstream_gene_variant|MODIFIER|AGAP000834|AGAP000834|transcript|AGAP000834-RB|protein_coding||c.-1916G>A|||||1644|,A|intergenic_region|MODIFIER|MIP-AGAP000834|AGAP000833-AGAP000834|intergenic_region|AGAP000833-AGAP000834|||n.15412528G>A||||||
X	15412940	C	A	0	44	31	0	0	26	2	27	ANN=A|upstream_gene_variant|MODIFIER|AGAP000834|AGAP000834|transcript|AGAP000834-RA|protein_coding||c.-1504C>A|||||1232|,A|upstream_gene_variant|MODIFIER|AGAP000834|AGAP000834|transcript|AGAP000834-RB|protein_coding||c.-1504C>A|||||1232|,A|intergenic_region|MODIFIER|MIP-AGAP000834|AGAP000833-AGAP000834|intergenic_region|AGAP000833-AGAP000834|||n.15412940C>A||||||
X	15412999	G	A	0	44	31	0	0	26	8	21	ANN=A|upstream_gene_variant|MODIFIER|AGAP000834|AGAP000834|transcript|AGAP000834-RA|protein_coding||c.-1445G>A|||||1173|,A|upstream_gene_variant|MODIFIER|AGAP000834|AGAP000834|transcript|AGAP000834-RB|protein_coding||c.-1445G>A|||||1173|,A|intergenic_region|MODIFIER|MIP-AGAP000834|AGAP000833-AGAP000834|intergenic_region|AGAP000833-AGAP000834|||n.15412999G>A||||||
X	15413101	C	T	0	44	31	0	0	26	2	27	ANN=T|upstream_gene_variant|MODIFIER|AGAP000834|AGAP000834|transcript|AGAP000834-RA|protein_coding||c.-1343C>T|||||1071|,T|upstream_gene_variant|MODIFIER|AGAP000834|AGAP000834|transcript|AGAP000834-RB|protein_coding||c.-1343C>T|||||1071|,T|intergenic_region|MODIFIER|MIP-AGAP000834|AGAP000833-AGAP000834|intergenic_region|AGAP000833-AGAP000834|||n.15413101C>T||||||
X	15413122	C	T	0	44	0	31	0	26	0	29	ANN=T|upstream_gene_variant|MODIFIER|AGAP000834|AGAP000834|transcript|AGAP000834-RA|protein_coding||c.-1322C>T|||||1050|,T|upstream_gene_variant|MODIFIER|AGAP000834|AGAP000834|transcript|AGAP000834-RB|protein_coding||c.-1322C>T|||||1050|,T|intergenic_region|MODIFIER|MIP-AGAP000834|AGAP000833-AGAP000834|intergenic_region|AGAP000833-AGAP000834|||n.15413122C>T||||||
X	15413244	T	C	0	44	31	0	0	26	2	27	ANN=C|upstream_gene_variant|MODIFIER|AGAP000834|AGAP000834|transcript|AGAP000834-RA|protein_coding||c.-1200T>C|||||928|,C|upstream_gene_variant|MODIFIER|AGAP000834|AGAP000834|transcript|AGAP000834-RB|protein_coding||c.-1200T>C|||||928|,C|intergenic_region|MODIFIER|MIP-AGAP000834|AGAP000833-AGAP000834|intergenic_region|AGAP000833-AGAP000834|||n.15413244T>C||||||
X	15413318	T	A	0	44	31	0	0	26	11	18	ANN=A|upstream_gene_variant|MODIFIER|AGAP000834|AGAP000834|transcript|AGAP000834-RA|protein_coding||c.-1126T>A|||||854|,A|upstream_gene_variant|MODIFIER|AGAP000834|AGAP000834|transcript|AGAP000834-RB|protein_coding||c.-1126T>A|||||854|,A|intergenic_region|MODIFIER|MIP-AGAP000834|AGAP000833-AGAP000834|intergenic_region|AGAP000833-AGAP000834|||n.15413318T>A||||||
X	15413446	A	T	44	0	31	0	25	1	26	3	ANN=T|upstream_gene_variant|MODIFIER|AGAP000834|AGAP000834|transcript|AGAP000834-RA|protein_coding||c.-998A>T|||||726|,T|upstream_gene_variant|MODIFIER|AGAP000834|AGAP000834|transcript|AGAP000834-RB|protein_coding||c.-998A>T|||||726|,T|intergenic_region|MODIFIER|MIP-AGAP000834|AGAP000833-AGAP000834|intergenic_region|AGAP000833-AGAP000834|||n.15413446A>T||||||
X	15413456	A	G	44	0	31	0	1	25	24	5	ANN=G|upstream_gene_variant|MODIFIER|AGAP000834|AGAP000834|transcript|AGAP000834-RA|protein_coding||c.-988A>G|||||716|,G|upstream_gene_variant|MODIFIER|AGAP000834|AGAP000834|transcript|AGAP000834-RB|protein_coding||c.-988A>G|||||716|,G|intergenic_region|MODIFIER|MIP-AGAP000834|AGAP000833-AGAP000834|intergenic_region|AGAP000833-AGAP000834|||n.15413456A>G||||||
X	15413457	C	A	44	0	0	31	26	0	27	2	ANN=A|upstream_gene_variant|MODIFIER|AGAP000834|AGAP000834|transcript|AGAP000834-RA|protein_coding||c.-987C>A|||||715|,A|upstream_gene_variant|MODIFIER|AGAP000834|AGAP000834|transcript|AGAP000834-RB|protein_coding||c.-987C>A|||||715|,A|intergenic_region|MODIFIER|MIP-AGAP000834|AGAP000833-AGAP000834|intergenic_region|AGAP000833-AGAP000834|||n.15413457C>A||||||
X	15413505	A	T	0	44	31	0	0	26	2	27	ANN=T|upstream_gene_variant|MODIFIER|AGAP000834|AGAP000834|transcript|AGAP000834-RA|protein_coding||c.-939A>T|||||667|,T|upstream_gene_variant|MODIFIER|AGAP000834|AGAP000834|transcript|AGAP000834-RB|protein_coding||c.-939A>T|||||667|,T|intergenic_region|MODIFIER|MIP-AGAP000834|AGAP000833-AGAP000834|intergenic_region|AGAP000833-AGAP000834|||n.15413505A>T||||||
X	15413703	C	T	44	0	31	0	25	1	23	6	ANN=T|upstream_gene_variant|MODIFIER|AGAP000834|AGAP000834|transcript|AGAP000834-RA|protein_coding||c.-741C>T|||||469|,T|upstream_gene_variant|MODIFIER|AGAP000834|AGAP000834|transcript|AGAP000834-RB|protein_coding||c.-741C>T|||||469|,T|intergenic_region|MODIFIER|MIP-AGAP000834|AGAP000833-AGAP000834|intergenic_region|AGAP000833-AGAP000834|||n.15413703C>T||||||
X	15413781	G	A	44	0	31	0	25	1	29	0	ANN=A|upstream_gene_variant|MODIFIER|AGAP000834|AGAP000834|transcript|AGAP000834-RA|protein_coding||c.-663G>A|||||391|,A|upstream_gene_variant|MODIFIER|AGAP000834|AGAP000834|transcript|AGAP000834-RB|protein_coding||c.-663G>A|||||391|,A|intergenic_region|MODIFIER|MIP-AGAP000834|AGAP000833-AGAP000834|intergenic_region|AGAP000833-AGAP000834|||n.15413781G>A||||||
X	15414000	C	T	44	0	30	1	26	0	29	0	ANN=T|upstream_gene_variant|MODIFIER|AGAP000834|AGAP000834|transcript|AGAP000834-RA|protein_coding||c.-444C>T|||||172|,T|upstream_gene_variant|MODIFIER|AGAP000834|AGAP000834|transcript|AGAP000834-RB|protein_coding||c.-444C>T|||||172|,T|intergenic_region|MODIFIER|MIP-AGAP000834|AGAP000833-AGAP000834|intergenic_region|AGAP000833-AGAP000834|||n.15414000C>T||||||
X	15414012	T	C	44	0	31	0	25	1	17	12	ANN=C|upstream_gene_variant|MODIFIER|AGAP000834|AGAP000834|transcript|AGAP000834-RA|protein_coding||c.-432T>C|||||160|,C|upstream_gene_variant|MODIFIER|AGAP000834|AGAP000834|transcript|AGAP000834-RB|protein_coding||c.-432T>C|||||160|,C|intergenic_region|MODIFIER|MIP-AGAP000834|AGAP000833-AGAP000834|intergenic_region|AGAP000833-AGAP000834|||n.15414012T>C||||||
X	15414082	G	T	43	1	31	0	26	0	29	0	ANN=T|upstream_gene_variant|MODIFIER|AGAP000834|AGAP000834|transcript|AGAP000834-RA|protein_coding||c.-362G>T|||||90|,T|upstream_gene_variant|MODIFIER|AGAP000834|AGAP000834|transcript|AGAP000834-RB|protein_coding||c.-362G>T|||||90|,T|intergenic_region|MODIFIER|MIP-AGAP000834|AGAP000833-AGAP000834|intergenic_region|AGAP000833-AGAP000834|||n.15414082G>T||||||
X	15414091	C	T	44	0	31	0	25	1	27	2	ANN=T|upstream_gene_variant|MODIFIER|AGAP000834|AGAP000834|transcript|AGAP000834-RA|protein_coding||c.-353C>T|||||81|,T|upstream_gene_variant|MODIFIER|AGAP000834|AGAP000834|transcript|AGAP000834-RB|protein_coding||c.-353C>T|||||81|,T|intergenic_region|MODIFIER|MIP-AGAP000834|AGAP000833-AGAP000834|intergenic_region|AGAP000833-AGAP000834|||n.15414091C>T||||||
X	15414201	A	T	44	0	0	31	26	0	27	2	ANN=T|5_prime_UTR_variant|MODIFIER|AGAP000834|AGAP000834|transcript|AGAP000834-RA|protein_coding|1/9|c.-243A>T|||||7008|,T|5_prime_UTR_variant|MODIFIER|AGAP000834|AGAP000834|transcript|AGAP000834-RB|protein_coding|1/9|c.-243A>T|||||7008|
X	15414237	C	A	44	0	31	0	25	1	26	3	ANN=A|5_prime_UTR_variant|MODIFIER|AGAP000834|AGAP000834|transcript|AGAP000834-RA|protein_coding|1/9|c.-207C>A|||||6972|,A|5_prime_UTR_variant|MODIFIER|AGAP000834|AGAP000834|transcript|AGAP000834-RB|protein_coding|1/9|c.-207C>A|||||6972|
X	15414284	G	A	0	44	31	0	1	25	16	13	ANN=A|5_prime_UTR_variant|MODIFIER|AGAP000834|AGAP000834|transcript|AGAP000834-RA|protein_coding|1/9|c.-160G>A|||||6925|,A|5_prime_UTR_variant|MODIFIER|AGAP000834|AGAP000834|transcript|AGAP000834-RB|protein_coding|1/9|c.-160G>A|||||6925|
X	15414837	G	C	42	2	31	0	26	0	29	0	ANN=C|intron_variant|MODIFIER|AGAP000834|AGAP000834|transcript|AGAP000834-RA|protein_coding|1/8|c.-37+430G>C||||||,C|intron_variant|MODIFIER|AGAP000834|AGAP000834|transcript|AGAP000834-RB|protein_coding|1/8|c.-37+430G>C||||||
X	15415581	T	G	0	44	0	31	0	26	0	29	ANN=G|intron_variant|MODIFIER|AGAP000834|AGAP000834|transcript|AGAP000834-RA|protein_coding|1/8|c.-37+1174T>G||||||,G|intron_variant|MODIFIER|AGAP000834|AGAP000834|transcript|AGAP000834-RB|protein_coding|1/8|c.-37+1174T>G||||||
X	15415775	C	G	0	44	31	0	0	26	14	15	ANN=G|intron_variant|MODIFIER|AGAP000834|AGAP000834|transcript|AGAP000834-RA|protein_coding|1/8|c.-37+1368C>G||||||,G|intron_variant|MODIFIER|AGAP000834|AGAP000834|transcript|AGAP000834-RB|protein_coding|1/8|c.-37+1368C>G||||||
X	15415979	T	C	44	0	31	0	0	26	23	6	ANN=C|intron_variant|MODIFIER|AGAP000834|AGAP000834|transcript|AGAP000834-RA|protein_coding|1/8|c.-37+1572T>C||||||,C|intron_variant|MODIFIER|AGAP000834|AGAP000834|transcript|AGAP000834-RB|protein_coding|1/8|c.-37+1572T>C||||||
X	15416079	C	A	44	0	0	31	26	0	27	2	ANN=A|intron_variant|MODIFIER|AGAP000834|AGAP000834|transcript|AGAP000834-RA|protein_coding|1/8|c.-37+1672C>A||||||,A|intron_variant|MODIFIER|AGAP000834|AGAP000834|transcript|AGAP000834-RB|protein_coding|1/8|c.-37+1672C>A||||||
X	15416101	T	A	0	44	0	31	0	26	6	23	ANN=A|intron_variant|MODIFIER|AGAP000834|AGAP000834|transcript|AGAP000834-RA|protein_coding|1/8|c.-37+1694T>A||||||,A|intron_variant|MODIFIER|AGAP000834|AGAP000834|transcript|AGAP000834-RB|protein_coding|1/8|c.-37+1694T>A||||||
X	15416201	G	A	0	44	0	31	0	26	0	29	ANN=A|intron_variant|MODIFIER|AGAP000834|AGAP000834|transcript|AGAP000834-RA|protein_coding|1/8|c.-37+1794G>A||||||,A|intron_variant|MODIFIER|AGAP000834|AGAP000834|transcript|AGAP000834-RB|protein_coding|1/8|c.-37+1794G>A||||||
X	15416454	T	C	44	0	0	31	26	0	27	2	ANN=C|intron_variant|MODIFIER|AGAP000834|AGAP000834|transcript|AGAP000834-RA|protein_coding|1/8|c.-37+2047T>C||||||,C|intron_variant|MODIFIER|AGAP000834|AGAP000834|transcript|AGAP000834-RB|protein_coding|1/8|c.-37+2047T>C||||||
X	15416686	C	A	43	1	31	0	26	0	29	0	ANN=A|intron_variant|MODIFIER|AGAP000834|AGAP000834|transcript|AGAP000834-RA|protein_coding|1/8|c.-37+2279C>A||||||,A|intron_variant|MODIFIER|AGAP000834|AGAP000834|transcript|AGAP000834-RB|protein_coding|1/8|c.-37+2279C>A||||||
X	15416719	G	T	43	1	31	0	26	0	29	0	ANN=T|intron_variant|MODIFIER|AGAP000834|AGAP000834|transcript|AGAP000834-RA|protein_coding|1/8|c.-37+2312G>T||||||,T|intron_variant|MODIFIER|AGAP000834|AGAP000834|transcript|AGAP000834-RB|protein_coding|1/8|c.-37+2312G>T||||||
X	15416720	C	T	43	1	31	0	26	0	29	0	ANN=T|intron_variant|MODIFIER|AGAP000834|AGAP000834|transcript|AGAP000834-RA|protein_coding|1/8|c.-37+2313C>T||||||,T|intron_variant|MODIFIER|AGAP000834|AGAP000834|transcript|AGAP000834-RB|protein_coding|1/8|c.-37+2313C>T||||||
X	15416800	G	A	44	0	0	31	26	0	17	12	ANN=A|intron_variant|MODIFIER|AGAP000834|AGAP000834|transcript|AGAP000834-RA|protein_coding|1/8|c.-37+2393G>A||||||,A|intron_variant|MODIFIER|AGAP000834|AGAP000834|transcript|AGAP000834-RB|protein_coding|1/8|c.-37+2393G>A||||||
X	15416813	G	A	2	42	31	0	26	0	29	0	ANN=A|intron_variant|MODIFIER|AGAP000834|AGAP000834|transcript|AGAP000834-RA|protein_coding|1/8|c.-37+2406G>A||||||,A|intron_variant|MODIFIER|AGAP000834|AGAP000834|transcript|AGAP000834-RB|protein_coding|1/8|c.-37+2406G>A||||||
X	15417781	T	C	0	44	31	0	0	26	6	23	ANN=C|intron_variant|MODIFIER|AGAP000834|AGAP000834|transcript|AGAP000834-RA|protein_coding|1/8|c.-37+3374T>C||||||,C|intron_variant|MODIFIER|AGAP000834|AGAP000834|transcript|AGAP000834-RB|protein_coding|1/8|c.-37+3374T>C||||||
X	15418029	C	G	0	44	0	31	0	26	0	29	ANN=G|intron_variant|MODIFIER|AGAP000834|AGAP000834|transcript|AGAP000834-RA|protein_coding|1/8|c.-36-3144C>G||||||,G|intron_variant|MODIFIER|AGAP000834|AGAP000834|transcript|AGAP000834-RB|protein_coding|1/8|c.-36-3144C>G||||||
X	15418100	T	C	0	44	31	0	0	26	2	27	ANN=C|intron_variant|MODIFIER|AGAP000834|AGAP000834|transcript|AGAP000834-RA|protein_coding|1/8|c.-36-3073T>C||||||,C|intron_variant|MODIFIER|AGAP000834|AGAP000834|transcript|AGAP000834-RB|protein_coding|1/8|c.-36-3073T>C||||||
X	15418150	T	G	44	0	0	31	26	0	27	2	ANN=G|intron_variant|MODIFIER|AGAP000834|AGAP000834|transcript|AGAP000834-RA|protein_coding|1/8|c.-36-3023T>G||||||,G|intron_variant|MODIFIER|AGAP000834|AGAP000834|transcript|AGAP000834-RB|protein_coding|1/8|c.-36-3023T>G||||||
X	15418352	A	C	2	42	31	0	0	26	14	15	ANN=C|intron_variant|MODIFIER|AGAP000834|AGAP000834|transcript|AGAP000834-RA|protein_coding|1/8|c.-36-2821A>C||||||,C|intron_variant|MODIFIER|AGAP000834|AGAP000834|transcript|AGAP000834-RB|protein_coding|1/8|c.-36-2821A>C||||||
X	15418415	T	A	43	1	31	0	26	0	29	0	ANN=A|intron_variant|MODIFIER|AGAP000834|AGAP000834|transcript|AGAP000834-RA|protein_coding|1/8|c.-36-2758T>A||||||,A|intron_variant|MODIFIER|AGAP000834|AGAP000834|transcript|AGAP000834-RB|protein_coding|1/8|c.-36-2758T>A||||||
X	15418428	T	A	0	44	31	0	0	26	1	28	ANN=A|intron_variant|MODIFIER|AGAP000834|AGAP000834|transcript|AGAP000834-RA|protein_coding|1/8|c.-36-2745T>A||||||,A|intron_variant|MODIFIER|AGAP000834|AGAP000834|transcript|AGAP000834-RB|protein_coding|1/8|c.-36-2745T>A||||||
X	15418615	C	T	2	42	31	0	26	0	27	2	ANN=T|intron_variant|MODIFIER|AGAP000834|AGAP000834|transcript|AGAP000834-RA|protein_coding|1/8|c.-36-2558C>T||||||,T|intron_variant|MODIFIER|AGAP000834|AGAP000834|transcript|AGAP000834-RB|protein_coding|1/8|c.-36-2558C>T||||||
X	15418659	A	C	43	1	31	0	26	0	29	0	ANN=C|intron_variant|MODIFIER|AGAP000834|AGAP000834|transcript|AGAP000834-RA|protein_coding|1/8|c.-36-2514A>C||||||,C|intron_variant|MODIFIER|AGAP000834|AGAP000834|transcript|AGAP000834-RB|protein_coding|1/8|c.-36-2514A>C||||||
X	15418682	A	T	0	44	31	0	0	26	1	28	ANN=T|intron_variant|MODIFIER|AGAP000834|AGAP000834|transcript|AGAP000834-RA|protein_coding|1/8|c.-36-2491A>T||||||,T|intron_variant|MODIFIER|AGAP000834|AGAP000834|transcript|AGAP000834-RB|protein_coding|1/8|c.-36-2491A>T||||||
X	15418727	C	G	0	44	31	0	0	26	1	28	ANN=G|intron_variant|MODIFIER|AGAP000834|AGAP000834|transcript|AGAP000834-RA|protein_coding|1/8|c.-36-2446C>G||||||,G|intron_variant|MODIFIER|AGAP000834|AGAP000834|transcript|AGAP000834-RB|protein_coding|1/8|c.-36-2446C>G||||||
X	15418754	A	T	42	2	31	0	26	0	29	0	ANN=T|intron_variant|MODIFIER|AGAP000834|AGAP000834|transcript|AGAP000834-RA|protein_coding|1/8|c.-36-2419A>T||||||,T|intron_variant|MODIFIER|AGAP000834|AGAP000834|transcript|AGAP000834-RB|protein_coding|1/8|c.-36-2419A>T||||||
X	15418925	T	C	0	44	31	0	0	26	1	28	ANN=C|intron_variant|MODIFIER|AGAP000834|AGAP000834|transcript|AGAP000834-RA|protein_coding|1/8|c.-36-2248T>C||||||,C|intron_variant|MODIFIER|AGAP000834|AGAP000834|transcript|AGAP000834-RB|protein_coding|1/8|c.-36-2248T>C||||||
X	15419047	C	A	44	0	0	31	26	0	28	1	ANN=A|intron_variant|MODIFIER|AGAP000834|AGAP000834|transcript|AGAP000834-RA|protein_coding|1/8|c.-36-2126C>A||||||,A|intron_variant|MODIFIER|AGAP000834|AGAP000834|transcript|AGAP000834-RB|protein_coding|1/8|c.-36-2126C>A||||||
X	15419147	C	T	44	0	0	31	26	0	28	1	ANN=T|intron_variant|MODIFIER|AGAP000834|AGAP000834|transcript|AGAP000834-RA|protein_coding|1/8|c.-36-2026C>T||||||,T|intron_variant|MODIFIER|AGAP000834|AGAP000834|transcript|AGAP000834-RB|protein_coding|1/8|c.-36-2026C>T||||||
X	15419156	A	T	44	0	0	31	26	0	28	1	ANN=T|intron_variant|MODIFIER|AGAP000834|AGAP000834|transcript|AGAP000834-RA|protein_coding|1/8|c.-36-2017A>T||||||,T|intron_variant|MODIFIER|AGAP000834|AGAP000834|transcript|AGAP000834-RB|protein_coding|1/8|c.-36-2017A>T||||||
X	15419196	C	T	3	41	31	0	26	0	29	0	ANN=T|intron_variant|MODIFIER|AGAP000834|AGAP000834|transcript|AGAP000834-RA|protein_coding|1/8|c.-36-1977C>T||||||,T|intron_variant|MODIFIER|AGAP000834|AGAP000834|transcript|AGAP000834-RB|protein_coding|1/8|c.-36-1977C>T||||||
X	15419197	A	C	44	0	0	31	26	0	28	1	ANN=C|intron_variant|MODIFIER|AGAP000834|AGAP000834|transcript|AGAP000834-RA|protein_coding|1/8|c.-36-1976A>C||||||,C|intron_variant|MODIFIER|AGAP000834|AGAP000834|transcript|AGAP000834-RB|protein_coding|1/8|c.-36-1976A>C||||||
X	15419267	C	G	44	0	0	31	26	0	28	1	ANN=G|intron_variant|MODIFIER|AGAP000834|AGAP000834|transcript|AGAP000834-RA|protein_coding|1/8|c.-36-1906C>G||||||,G|intron_variant|MODIFIER|AGAP000834|AGAP000834|transcript|AGAP000834-RB|protein_coding|1/8|c.-36-1906C>G||||||
X	15419306	T	C	2	42	31	0	0	26	14	15	ANN=C|intron_variant|MODIFIER|AGAP000834|AGAP000834|transcript|AGAP000834-RA|protein_coding|1/8|c.-36-1867T>C||||||,C|intron_variant|MODIFIER|AGAP000834|AGAP000834|transcript|AGAP000834-RB|protein_coding|1/8|c.-36-1867T>C||||||
X	15419318	A	G	42	2	31	0	26	0	23	6	ANN=G|intron_variant|MODIFIER|AGAP000834|AGAP000834|transcript|AGAP000834-RA|protein_coding|1/8|c.-36-1855A>G||||||,G|intron_variant|MODIFIER|AGAP000834|AGAP000834|transcript|AGAP000834-RB|protein_coding|1/8|c.-36-1855A>G||||||
X	15419558	C	T	2	42	17	14	26	0	27	2	ANN=T|intron_variant|MODIFIER|AGAP000834|AGAP000834|transcript|AGAP000834-RA|protein_coding|1/8|c.-36-1615C>T||||||,T|intron_variant|MODIFIER|AGAP000834|AGAP000834|transcript|AGAP000834-RB|protein_coding|1/8|c.-36-1615C>T||||||
X	15419563	A	T	2	42	18	13	26	0	27	2	ANN=T|intron_variant|MODIFIER|AGAP000834|AGAP000834|transcript|AGAP000834-RA|protein_coding|1/8|c.-36-1610A>T||||||,T|intron_variant|MODIFIER|AGAP000834|AGAP000834|transcript|AGAP000834-RB|protein_coding|1/8|c.-36-1610A>T||||||
X	15419595	G	A	0	44	0	31	0	26	1	28	ANN=A|intron_variant|MODIFIER|AGAP000834|AGAP000834|transcript|AGAP000834-RA|protein_coding|1/8|c.-36-1578G>A||||||,A|intron_variant|MODIFIER|AGAP000834|AGAP000834|transcript|AGAP000834-RB|protein_coding|1/8|c.-36-1578G>A||||||
X	15419627	C	T	0	44	2	29	0	26	4	25	ANN=T|intron_variant|MODIFIER|AGAP000834|AGAP000834|transcript|AGAP000834-RA|protein_coding|1/8|c.-36-1546C>T||||||,T|intron_variant|MODIFIER|AGAP000834|AGAP000834|transcript|AGAP000834-RB|protein_coding|1/8|c.-36-1546C>T||||||
X	15419684	T	G	0	44	0	31	0	26	1	28	ANN=G|intron_variant|MODIFIER|AGAP000834|AGAP000834|transcript|AGAP000834-RA|protein_coding|1/8|c.-36-1489T>G||||||,G|intron_variant|MODIFIER|AGAP000834|AGAP000834|transcript|AGAP000834-RB|protein_coding|1/8|c.-36-1489T>G||||||
X	15419818	A	G	44	0	29	2	26	0	23	6	ANN=G|intron_variant|MODIFIER|AGAP000834|AGAP000834|transcript|AGAP000834-RA|protein_coding|1/8|c.-36-1355A>G||||||,G|intron_variant|MODIFIER|AGAP000834|AGAP000834|transcript|AGAP000834-RB|protein_coding|1/8|c.-36-1355A>G||||||
X	15419846	C	A	44	0	30	1	26	0	29	0	ANN=A|intron_variant|MODIFIER|AGAP000834|AGAP000834|transcript|AGAP000834-RA|protein_coding|1/8|c.-36-1327C>A||||||,A|intron_variant|MODIFIER|AGAP000834|AGAP000834|transcript|AGAP000834-RB|protein_coding|1/8|c.-36-1327C>A||||||
X	15420000	T	C	44	0	29	2	26	0	29	0	ANN=C|intron_variant|MODIFIER|AGAP000834|AGAP000834|transcript|AGAP000834-RA|protein_coding|1/8|c.-36-1173T>C||||||,C|intron_variant|MODIFIER|AGAP000834|AGAP000834|transcript|AGAP000834-RB|protein_coding|1/8|c.-36-1173T>C||||||
X	15420025	T	G	0	44	0	31	0	26	0	29	ANN=G|intron_variant|MODIFIER|AGAP000834|AGAP000834|transcript|AGAP000834-RA|protein_coding|1/8|c.-36-1148T>G||||||,G|intron_variant|MODIFIER|AGAP000834|AGAP000834|transcript|AGAP000834-RB|protein_coding|1/8|c.-36-1148T>G||||||
X	15420090	T	C	0	44	31	0	0	26	1	28	ANN=C|intron_variant|MODIFIER|AGAP000834|AGAP000834|transcript|AGAP000834-RA|protein_coding|1/8|c.-36-1083T>C||||||,C|intron_variant|MODIFIER|AGAP000834|AGAP000834|transcript|AGAP000834-RB|protein_coding|1/8|c.-36-1083T>C||||||
X	15420173	C	T	0	44	0	31	0	26	0	29	ANN=T|intron_variant|MODIFIER|AGAP000834|AGAP000834|transcript|AGAP000834-RA|protein_coding|1/8|c.-36-1000C>T||||||,T|intron_variant|MODIFIER|AGAP000834|AGAP000834|transcript|AGAP000834-RB|protein_coding|1/8|c.-36-1000C>T||||||
X	15420270	A	C	44	0	31	0	0	26	25	4	ANN=C|intron_variant|MODIFIER|AGAP000834|AGAP000834|transcript|AGAP000834-RA|protein_coding|1/8|c.-36-903A>C||||||,C|intron_variant|MODIFIER|AGAP000834|AGAP000834|transcript|AGAP000834-RB|protein_coding|1/8|c.-36-903A>C||||||
X	15420391	A	T	44	0	31	0	0	26	28	1	ANN=T|intron_variant|MODIFIER|AGAP000834|AGAP000834|transcript|AGAP000834-RA|protein_coding|1/8|c.-36-782A>T||||||,T|intron_variant|MODIFIER|AGAP000834|AGAP000834|transcript|AGAP000834-RB|protein_coding|1/8|c.-36-782A>T||||||
X	15420712	C	T	44	0	31	0	0	26	28	1	ANN=T|intron_variant|MODIFIER|AGAP000834|AGAP000834|transcript|AGAP000834-RA|protein_coding|1/8|c.-36-461C>T||||||,T|intron_variant|MODIFIER|AGAP000834|AGAP000834|transcript|AGAP000834-RB|protein_coding|1/8|c.-36-461C>T||||||
X	15420723	T	A	0	44	31	0	26	0	9	20	ANN=A|intron_variant|MODIFIER|AGAP000834|AGAP000834|transcript|AGAP000834-RA|protein_coding|1/8|c.-36-450T>A||||||,A|intron_variant|MODIFIER|AGAP000834|AGAP000834|transcript|AGAP000834-RB|protein_coding|1/8|c.-36-450T>A||||||
X	15420753	A	T	44	0	31	0	0	26	21	8	ANN=T|intron_variant|MODIFIER|AGAP000834|AGAP000834|transcript|AGAP000834-RA|protein_coding|1/8|c.-36-420A>T||||||,T|intron_variant|MODIFIER|AGAP000834|AGAP000834|transcript|AGAP000834-RB|protein_coding|1/8|c.-36-420A>T||||||
X	15420871	C	T	3	41	31	0	26	0	28	1	ANN=T|intron_variant|MODIFIER|AGAP000834|AGAP000834|transcript|AGAP000834-RA|protein_coding|1/8|c.-36-302C>T||||||,T|intron_variant|MODIFIER|AGAP000834|AGAP000834|transcript|AGAP000834-RB|protein_coding|1/8|c.-36-302C>T||||||
X	15421458	C	A	3	41	31	0	26	0	17	12	ANN=A|intron_variant|MODIFIER|AGAP000834|AGAP000834|transcript|AGAP000834-RA|protein_coding|3/8|c.156+25C>A||||||,A|intron_variant|MODIFIER|AGAP000834|AGAP000834|transcript|AGAP000834-RB|protein_coding|3/8|c.153+25C>A||||||
X	15421611	T	C	0	44	31	0	26	0	12	17	ANN=C|synonymous_variant|LOW|AGAP000834|AGAP000834|transcript|AGAP000834-RA|protein_coding|4/9|c.255T>C|p.Phe85Phe|527/2101|255/1566|85/521||,C|synonymous_variant|LOW|AGAP000834|AGAP000834|transcript|AGAP000834-RB|protein_coding|4/9|c.252T>C|p.Phe84Phe|524/2098|252/1563|84/520||
X	15421674	C	T	44	0	0	31	26	0	28	1	ANN=T|synonymous_variant|LOW|AGAP000834|AGAP000834|transcript|AGAP000834-RA|protein_coding|4/9|c.318C>T|p.Cys106Cys|590/2101|318/1566|106/521||,T|synonymous_variant|LOW|AGAP000834|AGAP000834|transcript|AGAP000834-RB|protein_coding|4/9|c.315C>T|p.Cys105Cys|587/2098|315/1563|105/520||
X	15421842	C	T	43	1	31	0	26	0	29	0	ANN=T|synonymous_variant|LOW|AGAP000834|AGAP000834|transcript|AGAP000834-RA|protein_coding|4/9|c.486C>T|p.Ile162Ile|758/2101|486/1566|162/521||,T|synonymous_variant|LOW|AGAP000834|AGAP000834|transcript|AGAP000834-RB|protein_coding|4/9|c.483C>T|p.Ile161Ile|755/2098|483/1563|161/520||
X	15422013	C	T	44	0	31	0	0	26	28	1	ANN=T|synonymous_variant|LOW|AGAP000834|AGAP000834|transcript|AGAP000834-RA|protein_coding|5/9|c.573C>T|p.Ser191Ser|845/2101|573/1566|191/521||,T|synonymous_variant|LOW|AGAP000834|AGAP000834|transcript|AGAP000834-RB|protein_coding|5/9|c.570C>T|p.Ser190Ser|842/2098|570/1563|190/520||
X	15422233	T	C	0	44	31	0	0	26	9	20	ANN=C|synonymous_variant|LOW|AGAP000834|AGAP000834|transcript|AGAP000834-RA|protein_coding|5/9|c.793T>C|p.Leu265Leu|1065/2101|793/1566|265/521||,C|synonymous_variant|LOW|AGAP000834|AGAP000834|transcript|AGAP000834-RB|protein_coding|5/9|c.790T>C|p.Leu264Leu|1062/2098|790/1563|264/520||
X	15422264	C	T	43	1	31	0	26	0	29	0	ANN=T|intron_variant|MODIFIER|AGAP000834|AGAP000834|transcript|AGAP000834-RA|protein_coding|5/8|c.809+15C>T||||||,T|intron_variant|MODIFIER|AGAP000834|AGAP000834|transcript|AGAP000834-RB|protein_coding|5/8|c.806+15C>T||||||
X	15422570	C	T	0	44	31	0	0	26	8	21	ANN=T|synonymous_variant|LOW|AGAP000834|AGAP000834|transcript|AGAP000834-RA|protein_coding|6/9|c.1062C>T|p.Ile354Ile|1334/2101|1062/1566|354/521||,T|synonymous_variant|LOW|AGAP000834|AGAP000834|transcript|AGAP000834-RB|protein_coding|6/9|c.1059C>T|p.Ile353Ile|1331/2098|1059/1563|353/520||
X	15422813	C	T	44	0	31	0	25	1	29	0	ANN=T|missense_variant|MODERATE|AGAP000834|AGAP000834|transcript|AGAP000834-RA|protein_coding|7/9|c.1220C>T|p.Ala407Val|1492/2101|1220/1566|407/521||,T|missense_variant|MODERATE|AGAP000834|AGAP000834|transcript|AGAP000834-RB|protein_coding|7/9|c.1217C>T|p.Ala406Val|1489/2098|1217/1563|406/520||
X	15423004	T	C	0	44	0	31	0	26	0	29	ANN=C|synonymous_variant|LOW|AGAP000834|AGAP000834|transcript|AGAP000834-RA|protein_coding|8/9|c.1356T>C|p.Ala452Ala|1628/2101|1356/1566|452/521||,C|synonymous_variant|LOW|AGAP000834|AGAP000834|transcript|AGAP000834-RB|protein_coding|8/9|c.1353T>C|p.Ala451Ala|1625/2098|1353/1563|451/520||
X	15423318	C	T	2	42	31	0	0	26	17	12	ANN=T|3_prime_UTR_variant|MODIFIER|AGAP000834|AGAP000834|transcript|AGAP000834-RA|protein_coding|9/9|c.*28C>T|||||28|,T|3_prime_UTR_variant|MODIFIER|AGAP000834|AGAP000834|transcript|AGAP000834-RB|protein_coding|9/9|c.*28C>T|||||28|
X	15423976	G	A	0	44	31	0	1	25	9	20	ANN=A|downstream_gene_variant|MODIFIER|AGAP000834|AGAP000834|transcript|AGAP000834-RA|protein_coding||c.*686G>A|||||423|,A|downstream_gene_variant|MODIFIER|AGAP000834|AGAP000834|transcript|AGAP000834-RB|protein_coding||c.*686G>A|||||423|,A|intergenic_region|MODIFIER|AGAP000834-AGAP000835|AGAP000834-AGAP000835|intergenic_region|AGAP000834-AGAP000835|||n.15423976G>A||||||
X	15424139	G	A	44	0	31	0	1	25	17	12	ANN=A|downstream_gene_variant|MODIFIER|AGAP000834|AGAP000834|transcript|AGAP000834-RA|protein_coding||c.*849G>A|||||586|,A|downstream_gene_variant|MODIFIER|AGAP000834|AGAP000834|transcript|AGAP000834-RB|protein_coding||c.*849G>A|||||586|,A|intergenic_region|MODIFIER|AGAP000834-AGAP000835|AGAP000834-AGAP000835|intergenic_region|AGAP000834-AGAP000835|||n.15424139G>A||||||
X	15424217	A	T	2	42	31	0	26	0	29	0	ANN=T|downstream_gene_variant|MODIFIER|AGAP000834|AGAP000834|transcript|AGAP000834-RA|protein_coding||c.*927A>T|||||664|,T|downstream_gene_variant|MODIFIER|AGAP000834|AGAP000834|transcript|AGAP000834-RB|protein_coding||c.*927A>T|||||664|,T|intergenic_region|MODIFIER|AGAP000834-AGAP000835|AGAP000834-AGAP000835|intergenic_region|AGAP000834-AGAP000835|||n.15424217A>T||||||
X	15424347	T	G	0	44	31	0	26	0	13	16	ANN=G|downstream_gene_variant|MODIFIER|AGAP000834|AGAP000834|transcript|AGAP000834-RA|protein_coding||c.*1057T>G|||||794|,G|downstream_gene_variant|MODIFIER|AGAP000834|AGAP000834|transcript|AGAP000834-RB|protein_coding||c.*1057T>G|||||794|,G|intergenic_region|MODIFIER|AGAP000834-AGAP000835|AGAP000834-AGAP000835|intergenic_region|AGAP000834-AGAP000835|||n.15424347T>G||||||
X	15424403	C	T	44	0	0	31	26	0	28	1	ANN=T|downstream_gene_variant|MODIFIER|AGAP000834|AGAP000834|transcript|AGAP000834-RA|protein_coding||c.*1113C>T|||||850|,T|downstream_gene_variant|MODIFIER|AGAP000834|AGAP000834|transcript|AGAP000834-RB|protein_coding||c.*1113C>T|||||850|,T|intergenic_region|MODIFIER|AGAP000834-AGAP000835|AGAP000834-AGAP000835|intergenic_region|AGAP000834-AGAP000835|||n.15424403C>T||||||
X	15424564	G	T	44	0	0	31	26	0	28	1	ANN=T|downstream_gene_variant|MODIFIER|AGAP000834|AGAP000834|transcript|AGAP000834-RA|protein_coding||c.*1274G>T|||||1011|,T|downstream_gene_variant|MODIFIER|AGAP000834|AGAP000834|transcript|AGAP000834-RB|protein_coding||c.*1274G>T|||||1011|,T|intergenic_region|MODIFIER|AGAP000834-AGAP000835|AGAP000834-AGAP000835|intergenic_region|AGAP000834-AGAP000835|||n.15424564G>T||||||
X	15426140	T	G	44	0	0	31	26	0	28	1	ANN=G|upstream_gene_variant|MODIFIER|AGAP000835|AGAP000835|transcript|AGAP000835-RA|protein_coding||c.-4603T>G|||||4216|,G|downstream_gene_variant|MODIFIER|AGAP000834|AGAP000834|transcript|AGAP000834-RA|protein_coding||c.*2850T>G|||||2587|,G|downstream_gene_variant|MODIFIER|AGAP000834|AGAP000834|transcript|AGAP000834-RB|protein_coding||c.*2850T>G|||||2587|,G|intergenic_region|MODIFIER|AGAP000834-…
X	15430466	A	C	44	0	30	1	26	0	29	0	ANN=C|5_prime_UTR_variant|MODIFIER|AGAP000835|AGAP000835|transcript|AGAP000835-RA|protein_coding|1/9|c.-277A>C|||||277|
X	15430696	T	C	44	0	31	0	0	26	15	14	ANN=C|5_prime_UTR_variant|MODIFIER|AGAP000835|AGAP000835|transcript|AGAP000835-RA|protein_coding|1/9|c.-47T>C|||||47|
X	15431220	C	T	44	0	31	0	1	25	16	13	ANN=T|intron_variant|MODIFIER|AGAP000835|AGAP000835|transcript|AGAP000835-RA|protein_coding|2/8|c.333-39C>T||||||
X	15431255	C	A	44	0	31	0	0	26	28	1	ANN=A|splice_region_variant&intron_variant|LOW|AGAP000835|AGAP000835|transcript|AGAP000835-RA|protein_coding|2/8|c.333-4C>A||||||
X	15431256	C	T	44	0	31	0	0	26	28	1	ANN=T|splice_region_variant&intron_variant|LOW|AGAP000835|AGAP000835|transcript|AGAP000835-RA|protein_coding|2/8|c.333-3C>T||||||
X	15431485	A	C	43	1	31	0	26	0	29	0	ANN=C|missense_variant|MODERATE|AGAP000835|AGAP000835|transcript|AGAP000835-RA|protein_coding|4/9|c.497A>C|p.Tyr166Ser|884/2771|497/1839|166/612||
X	15431725	G	A	44	0	0	31	26	0	28	1	ANN=A|missense_variant|MODERATE|AGAP000835|AGAP000835|transcript|AGAP000835-RA|protein_coding|4/9|c.737G>A|p.Arg246Gln|1124/2771|737/1839|246/612||
X	15432180	C	T	44	0	0	31	26	0	28	1	ANN=T|synonymous_variant|LOW|AGAP000835|AGAP000835|transcript|AGAP000835-RA|protein_coding|5/9|c.1029C>T|p.Asp343Asp|1416/2771|1029/1839|343/612||
X	15432257	A	T	0	44	31	0	0	26	1	28	ANN=T|intron_variant|MODIFIER|AGAP000835|AGAP000835|transcript|AGAP000835-RA|protein_coding|5/8|c.1069+37A>T||||||
X	15432428	T	G	43	1	31	0	26	0	29	0	ANN=G|synonymous_variant|LOW|AGAP000835|AGAP000835|transcript|AGAP000835-RA|protein_coding|6/9|c.1203T>G|p.Gly401Gly|1590/2771|1203/1839|401/612||
X	15432483	C	T	43	1	31	0	26	0	29	0	ANN=T|missense_variant|MODERATE|AGAP000835|AGAP000835|transcript|AGAP000835-RA|protein_coding|6/9|c.1258C>T|p.Pro420Ser|1645/2771|1258/1839|420/612||
X	15432503	C	T	44	0	31	0	25	1	29	0	ANN=T|synonymous_variant|LOW|AGAP000835|AGAP000835|transcript|AGAP000835-RA|protein_coding|6/9|c.1278C>T|p.Gly426Gly|1665/2771|1278/1839|426/612||
X	15432525	A	G	44	0	31	0	0	26	23	6	ANN=G|missense_variant|MODERATE|AGAP000835|AGAP000835|transcript|AGAP000835-RA|protein_coding|6/9|c.1300A>G|p.Met434Val|1687/2771|1300/1839|434/612||
X	15433876	C	T	0	44	31	0	0	26	5	24	ANN=T|synonymous_variant|LOW|AGAP000835|AGAP000835|transcript|AGAP000835-RA|protein_coding|7/9|c.1435C>T|p.Leu479Leu|1822/2771|1435/1839|479/612||,T|downstream_gene_variant|MODIFIER|AGAP028655|AGAP028655|transcript|AGAP028655-RA|protein_coding||c.*4944G>A|||||4785|
X	15434510	G	A	44	0	30	1	26	0	26	3	ANN=A|3_prime_UTR_variant|MODIFIER|AGAP000835|AGAP000835|transcript|AGAP000835-RA|protein_coding|9/9|c.*71G>A|||||150|,A|downstream_gene_variant|MODIFIER|AGAP028655|AGAP028655|transcript|AGAP028655-RA|protein_coding||c.*4310C>T|||||4151|
X	15434655	C	T	0	44	31	0	0	26	2	27	ANN=T|3_prime_UTR_variant|MODIFIER|AGAP000835|AGAP000835|transcript|AGAP000835-RA|protein_coding|9/9|c.*216C>T|||||295|,T|downstream_gene_variant|MODIFIER|AGAP028655|AGAP028655|transcript|AGAP028655-RA|protein_coding||c.*4165G>A|||||4006|
X	15434716	G	T	0	44	31	0	0	26	1	28	ANN=T|3_prime_UTR_variant|MODIFIER|AGAP000835|AGAP000835|transcript|AGAP000835-RA|protein_coding|9/9|c.*277G>T|||||356|,T|downstream_gene_variant|MODIFIER|AGAP028655|AGAP028655|transcript|AGAP028655-RA|protein_coding||c.*4104C>A|||||3945|
X	15435087	C	T	44	0	30	1	26	0	29	0	ANN=T|downstream_gene_variant|MODIFIER|AGAP000835|AGAP000835|transcript|AGAP000835-RA|protein_coding||c.*648C>T|||||103|,T|downstream_gene_variant|MODIFIER|AGAP028655|AGAP028655|transcript|AGAP028655-RA|protein_coding||c.*3733G>A|||||3574|,T|intergenic_region|MODIFIER|AGAP000835-AGAP028655|AGAP000835-AGAP028655|intergenic_region|AGAP000835-AGAP028655|||n.15435087C>T||||||
X	15435244	C	T	44	0	0	31	26	0	28	1	ANN=T|downstream_gene_variant|MODIFIER|AGAP000835|AGAP000835|transcript|AGAP000835-RA|protein_coding||c.*805C>T|||||260|,T|downstream_gene_variant|MODIFIER|AGAP028655|AGAP028655|transcript|AGAP028655-RA|protein_coding||c.*3576G>A|||||3417|,T|intergenic_region|MODIFIER|AGAP000835-AGAP028655|AGAP000835-AGAP028655|intergenic_region|AGAP000835-AGAP028655|||n.15435244C>T||||||
X	15435266	T	G	0	44	31	0	0	26	3	26	ANN=G|downstream_gene_variant|MODIFIER|AGAP000835|AGAP000835|transcript|AGAP000835-RA|protein_coding||c.*827T>G|||||282|,G|downstream_gene_variant|MODIFIER|AGAP028655|AGAP028655|transcript|AGAP028655-RA|protein_coding||c.*3554A>C|||||3395|,G|intergenic_region|MODIFIER|AGAP000835-AGAP028655|AGAP000835-AGAP028655|intergenic_region|AGAP000835-AGAP028655|||n.15435266T>G||||||
X	15437251	T	C	2	42	31	0	26	0	29	0	ANN=C|downstream_gene_variant|MODIFIER|AGAP000835|AGAP000835|transcript|AGAP000835-RA|protein_coding||c.*2812T>C|||||2267|,C|downstream_gene_variant|MODIFIER|AGAP028655|AGAP028655|transcript|AGAP028655-RA|protein_coding||c.*1569A>G|||||1410|,C|intergenic_region|MODIFIER|AGAP000835-AGAP028655|AGAP000835-AGAP028655|intergenic_region|AGAP000835-AGAP028655|||n.15437251T>C||||||
X	15438238	T	A	0	44	31	0	0	26	15	14	ANN=A|downstream_gene_variant|MODIFIER|AGAP000835|AGAP000835|transcript|AGAP000835-RA|protein_coding||c.*3799T>A|||||3254|,A|downstream_gene_variant|MODIFIER|AGAP028655|AGAP028655|transcript|AGAP028655-RA|protein_coding||c.*582A>T|||||423|,A|intergenic_region|MODIFIER|AGAP000835-AGAP028655|AGAP000835-AGAP028655|intergenic_region|AGAP000835-AGAP028655|||n.15438238T>A||||||
X	15438523	A	C	0	44	0	31	0	26	2	27	ANN=C|downstream_gene_variant|MODIFIER|AGAP000835|AGAP000835|transcript|AGAP000835-RA|protein_coding||c.*4084A>C|||||3539|,C|downstream_gene_variant|MODIFIER|AGAP028655|AGAP028655|transcript|AGAP028655-RA|protein_coding||c.*297T>G|||||138|,C|intergenic_region|MODIFIER|AGAP000835-AGAP028655|AGAP000835-AGAP028655|intergenic_region|AGAP000835-AGAP028655|||n.15438523A>C||||||
X	15438566	C	A	0	44	0	31	0	26	0	29	ANN=A|downstream_gene_variant|MODIFIER|AGAP000835|AGAP000835|transcript|AGAP000835-RA|protein_coding||c.*4127C>A|||||3582|,A|downstream_gene_variant|MODIFIER|AGAP028655|AGAP028655|transcript|AGAP028655-RA|protein_coding||c.*254G>T|||||95|,A|intergenic_region|MODIFIER|AGAP000835-AGAP028655|AGAP000835-AGAP028655|intergenic_region|AGAP000835-AGAP028655|||n.15438566C>A||||||
X	15438606	G	A	0	44	31	0	25	1	29	0	ANN=A|downstream_gene_variant|MODIFIER|AGAP000835|AGAP000835|transcript|AGAP000835-RA|protein_coding||c.*4167G>A|||||3622|,A|downstream_gene_variant|MODIFIER|AGAP028655|AGAP028655|transcript|AGAP028655-RA|protein_coding||c.*214C>T|||||55|,A|intergenic_region|MODIFIER|AGAP000835-AGAP028655|AGAP000835-AGAP028655|intergenic_region|AGAP000835-AGAP028655|||n.15438606G>A||||||
X	15438755	C	T	0	44	31	0	0	26	18	11	ANN=T|3_prime_UTR_variant|MODIFIER|AGAP028655|AGAP028655|transcript|AGAP028655-RA|protein_coding|10/10|c.*65G>A|||||65|,T|downstream_gene_variant|MODIFIER|AGAP000835|AGAP000835|transcript|AGAP000835-RA|protein_coding||c.*4316C>T|||||3771|
X	15438973	A	G	0	44	31	0	0	26	1	28	ANN=G|synonymous_variant|LOW|AGAP028655|AGAP028655|transcript|AGAP028655-RA|protein_coding|9/10|c.4902T>C|p.Arg1634Arg|4971/5208|4902/4980|1634/1659||,G|downstream_gene_variant|MODIFIER|AGAP000835|AGAP000835|transcript|AGAP000835-RA|protein_coding||c.*4534A>G|||||3989|
X	15439140	C	T	44	0	31	0	0	26	26	3	ANN=T|missense_variant|MODERATE|AGAP028655|AGAP028655|transcript|AGAP028655-RA|protein_coding|9/10|c.4735G>A|p.Ala1579Thr|4804/5208|4735/4980|1579/1659||,T|downstream_gene_variant|MODIFIER|AGAP000835|AGAP000835|transcript|AGAP000835-RA|protein_coding||c.*4701C>T|||||4156|
X	15439785	G	A	0	44	31	0	0	26	2	27	ANN=A|synonymous_variant|LOW|AGAP028655|AGAP028655|transcript|AGAP028655-RA|protein_coding|9/10|c.4090C>T|p.Leu1364Leu|4159/5208|4090/4980|1364/1659||,A|downstream_gene_variant|MODIFIER|AGAP000835|AGAP000835|transcript|AGAP000835-RA|protein_coding||c.*5346G>A|||||4801|
X	15439875	C	T	0	44	0	31	26	0	9	20	ANN=T|missense_variant|MODERATE|AGAP028655|AGAP028655|transcript|AGAP028655-RA|protein_coding|9/10|c.4000G>A|p.Asp1334Asn|4069/5208|4000/4980|1334/1659||,T|downstream_gene_variant|MODIFIER|AGAP000835|AGAP000835|transcript|AGAP000835-RA|protein_coding||c.*5436C>T|||||4891|
X	15439876	A	G	0	44	31	0	0	26	1	28	ANN=G|synonymous_variant|LOW|AGAP028655|AGAP028655|transcript|AGAP028655-RA|protein_coding|9/10|c.3999T>C|p.Asn1333Asn|4068/5208|3999/4980|1333/1659||,G|downstream_gene_variant|MODIFIER|AGAP000835|AGAP000835|transcript|AGAP000835-RA|protein_coding||c.*5437A>G|||||4892|
X	15440202	T	C	0	44	31	0	0	26	1	28	ANN=C|missense_variant|MODERATE|AGAP028655|AGAP028655|transcript|AGAP028655-RA|protein_coding|9/10|c.3673A>G|p.Ser1225Gly|3742/5208|3673/4980|1225/1659||
X	15440207	C	A	44	0	0	31	26	0	28	1	ANN=A|missense_variant|MODERATE|AGAP028655|AGAP028655|transcript|AGAP028655-RA|protein_coding|9/10|c.3668G>T|p.Gly1223Val|3737/5208|3668/4980|1223/1659||
X	15440737	C	T	44	0	31	0	1	25	26	3	ANN=T|synonymous_variant|LOW|AGAP028655|AGAP028655|transcript|AGAP028655-RA|protein_coding|9/10|c.3138G>A|p.Pro1046Pro|3207/5208|3138/4980|1046/1659||
X	15441183	A	G	0	44	31	0	0	26	1	28	ANN=G|missense_variant|MODERATE|AGAP028655|AGAP028655|transcript|AGAP028655-RA|protein_coding|9/10|c.2692T>C|p.Ser898Pro|2761/5208|2692/4980|898/1659||
X	15441232	G	A	44	0	31	0	0	26	26	3	ANN=A|synonymous_variant|LOW|AGAP028655|AGAP028655|transcript|AGAP028655-RA|protein_coding|9/10|c.2643C>T|p.Ala881Ala|2712/5208|2643/4980|881/1659||
X	15441253	G	T	3	41	31	0	0	26	23	6	ANN=T|missense_variant|MODERATE|AGAP028655|AGAP028655|transcript|AGAP028655-RA|protein_coding|9/10|c.2622C>A|p.His874Gln|2691/5208|2622/4980|874/1659||
X	15441465	G	A	2	42	31	0	26	0	29	0	ANN=A|synonymous_variant|LOW|AGAP028655|AGAP028655|transcript|AGAP028655-RA|protein_coding|9/10|c.2410C>T|p.Leu804Leu|2479/5208|2410/4980|804/1659||
X	15441542	G	A	44	0	0	31	26	0	28	1	ANN=A|missense_variant|MODERATE|AGAP028655|AGAP028655|transcript|AGAP028655-RA|protein_coding|9/10|c.2333C>T|p.Ala778Val|2402/5208|2333/4980|778/1659||
X	15441683	T	C	44	0	0	31	26	0	28	1	ANN=C|intron_variant|MODIFIER|AGAP028655|AGAP028655|transcript|AGAP028655-RA|protein_coding|8/9|c.2241-49A>G||||||
X	15441898	G	A	43	1	31	0	26	0	29	0	ANN=A|missense_variant|MODERATE|AGAP028655|AGAP028655|transcript|AGAP028655-RA|protein_coding|8/10|c.2075C>T|p.Ala692Val|2144/5208|2075/4980|692/1659||
X	15442140	A	G	0	44	31	0	26	0	9	20	ANN=G|intron_variant|MODIFIER|AGAP028655|AGAP028655|transcript|AGAP028655-RA|protein_coding|7/9|c.2023-190T>C||||||
X	15442161	G	A	44	0	0	31	26	0	28	1	ANN=A|intron_variant|MODIFIER|AGAP028655|AGAP028655|transcript|AGAP028655-RA|protein_coding|7/9|c.2023-211C>T||||||
X	15442580	G	A	44	0	31	0	0	26	26	3	ANN=A|intron_variant|MODIFIER|AGAP028655|AGAP028655|transcript|AGAP028655-RA|protein_coding|7/9|c.2023-630C>T||||||
X	15442653	T	G	44	0	0	31	26	0	28	1	ANN=G|intron_variant|MODIFIER|AGAP028655|AGAP028655|transcript|AGAP028655-RA|protein_coding|7/9|c.2023-703A>C||||||
X	15442693	C	T	0	44	31	0	26	0	28	1	ANN=T|intron_variant|MODIFIER|AGAP028655|AGAP028655|transcript|AGAP028655-RA|protein_coding|7/9|c.2023-743G>A||||||
X	15442708	C	G	0	44	31	0	26	0	27	2	ANN=G|intron_variant|MODIFIER|AGAP028655|AGAP028655|transcript|AGAP028655-RA|protein_coding|7/9|c.2023-758G>C||||||
X	15442784	A	G	43	1	31	0	26	0	29	0	ANN=G|intron_variant|MODIFIER|AGAP028655|AGAP028655|transcript|AGAP028655-RA|protein_coding|7/9|c.2023-834T>C||||||
X	15442958	C	T	44	0	31	0	0	26	26	3	ANN=T|intron_variant|MODIFIER|AGAP028655|AGAP028655|transcript|AGAP028655-RA|protein_coding|7/9|c.2023-1008G>A||||||
X	15443226	T	G	44	0	1	30	26	0	28	1	ANN=G|intron_variant|MODIFIER|AGAP028655|AGAP028655|transcript|AGAP028655-RA|protein_coding|7/9|c.2023-1276A>C||||||
X	15443302	A	G	44	0	31	0	0	26	19	10	ANN=G|intron_variant|MODIFIER|AGAP028655|AGAP028655|transcript|AGAP028655-RA|protein_coding|7/9|c.2023-1352T>C||||||
X	15443340	T	A	44	0	31	0	0	26	26	3	ANN=A|intron_variant|MODIFIER|AGAP028655|AGAP028655|transcript|AGAP028655-RA|protein_coding|7/9|c.2023-1390A>T||||||
X	15443803	G	C	44	0	31	0	0	26	2	27	ANN=C|intron_variant|MODIFIER|AGAP028655|AGAP028655|transcript|AGAP028655-RA|protein_coding|7/9|c.2022+1387C>G||||||
X	15444093	T	A	0	44	31	0	0	26	4	25	ANN=A|intron_variant|MODIFIER|AGAP028655|AGAP028655|transcript|AGAP028655-RA|protein_coding|7/9|c.2022+1097A>T||||||
X	15444156	G	A	0	44	0	31	0	26	0	29	ANN=A|intron_variant|MODIFIER|AGAP028655|AGAP028655|transcript|AGAP028655-RA|protein_coding|7/9|c.2022+1034C>T||||||
X	15444260	G	A	0	44	31	0	26	0	29	0	ANN=A|intron_variant|MODIFIER|AGAP028655|AGAP028655|transcript|AGAP028655-RA|protein_coding|7/9|c.2022+930C>T||||||
X	15444557	T	A	0	44	0	31	0	26	1	28	ANN=A|intron_variant|MODIFIER|AGAP028655|AGAP028655|transcript|AGAP028655-RA|protein_coding|7/9|c.2022+633A>T||||||
X	15444693	T	A	0	44	0	31	26	0	3	26	ANN=A|intron_variant|MODIFIER|AGAP028655|AGAP028655|transcript|AGAP028655-RA|protein_coding|7/9|c.2022+497A>T||||||
X	15444734	A	G	0	44	31	0	26	0	25	4	ANN=G|intron_variant|MODIFIER|AGAP028655|AGAP028655|transcript|AGAP028655-RA|protein_coding|7/9|c.2022+456T>C||||||
X	15444780	C	T	44	0	0	31	26	0	28	1	ANN=T|intron_variant|MODIFIER|AGAP028655|AGAP028655|transcript|AGAP028655-RA|protein_coding|7/9|c.2022+410G>A||||||
X	15444813	A	T	0	44	31	0	0	26	4	25	ANN=T|intron_variant|MODIFIER|AGAP028655|AGAP028655|transcript|AGAP028655-RA|protein_coding|7/9|c.2022+377T>A||||||
X	15445016	G	A	44	0	0	31	26	0	28	1	ANN=A|intron_variant|MODIFIER|AGAP028655|AGAP028655|transcript|AGAP028655-RA|protein_coding|7/9|c.2022+174C>T||||||
X	15445606	C	T	0	44	31	0	0	26	2	27	ANN=T|synonymous_variant|LOW|AGAP028655|AGAP028655|transcript|AGAP028655-RA|protein_coding|6/10|c.1698G>A|p.Val566Val|1767/5208|1698/4980|566/1659||
X	15445655	G	A	44	0	31	0	0	26	26	3	ANN=A|missense_variant|MODERATE|AGAP028655|AGAP028655|transcript|AGAP028655-RA|protein_coding|6/10|c.1649C>T|p.Pro550Leu|1718/5208|1649/4980|550/1659||
X	15445749	C	G	0	44	31	0	0	26	2	27	ANN=G|missense_variant|MODERATE|AGAP028655|AGAP028655|transcript|AGAP028655-RA|protein_coding|6/10|c.1555G>C|p.Ala519Pro|1624/5208|1555/4980|519/1659||
X	15445864	T	C	0	44	0	31	0	26	0	29	ANN=C|missense_variant|MODERATE|AGAP028655|AGAP028655|transcript|AGAP028655-RA|protein_coding|5/10|c.1525A>G|p.Ile509Val|1594/5208|1525/4980|509/1659||
X	15445901	T	C	44	0	0	31	26	0	28	1	ANN=C|synonymous_variant|LOW|AGAP028655|AGAP028655|transcript|AGAP028655-RA|protein_coding|5/10|c.1488A>G|p.Leu496Leu|1557/5208|1488/4980|496/1659||
X	15446481	G	A	44	0	30	1	26	0	29	0	ANN=A|synonymous_variant|LOW|AGAP028655|AGAP028655|transcript|AGAP028655-RA|protein_coding|4/10|c.975C>T|p.Gly325Gly|1044/5208|975/4980|325/1659||
X	15446684	G	T	44	0	31	0	25	1	29	0	ANN=T|synonymous_variant|LOW|AGAP028655|AGAP028655|transcript|AGAP028655-RA|protein_coding|4/10|c.772C>A|p.Arg258Arg|841/5208|772/4980|258/1659||
X	15447805	A	T	44	0	31	0	0	26	26	3	ANN=T|intron_variant|MODIFIER|AGAP028655|AGAP028655|transcript|AGAP028655-RA|protein_coding|3/9|c.632+338T>A||||||
X	15447821	G	T	0	44	31	0	26	0	29	0	ANN=T|intron_variant|MODIFIER|AGAP028655|AGAP028655|transcript|AGAP028655-RA|protein_coding|3/9|c.632+322C>A||||||
X	15447854	A	T	44	0	31	0	0	26	5	24	ANN=T|intron_variant|MODIFIER|AGAP028655|AGAP028655|transcript|AGAP028655-RA|protein_coding|3/9|c.632+289T>A||||||
X	15447884	A	G	0	44	31	0	26	0	29	0	ANN=G|intron_variant|MODIFIER|AGAP028655|AGAP028655|transcript|AGAP028655-RA|protein_coding|3/9|c.632+259T>C||||||
X	15448059	C	T	44	0	31	0	0	26	26	3	ANN=T|intron_variant|MODIFIER|AGAP028655|AGAP028655|transcript|AGAP028655-RA|protein_coding|3/9|c.632+84G>A||||||
X	15448110	C	A	44	0	31	0	25	1	29	0	ANN=A|intron_variant|MODIFIER|AGAP028655|AGAP028655|transcript|AGAP028655-RA|protein_coding|3/9|c.632+33G>T||||||
X	15448220	G	C	0	44	0	31	0	26	0	29	ANN=C|synonymous_variant|LOW|AGAP028655|AGAP028655|transcript|AGAP028655-RA|protein_coding|3/10|c.555C>G|p.Ser185Ser|624/5208|555/4980|185/1659||
X	15448650	A	C	0	44	31	0	0	26	5	24	ANN=C|intron_variant|MODIFIER|AGAP028655|AGAP028655|transcript|AGAP028655-RA|protein_coding|2/9|c.402+162T>G||||||
X	15449087	T	C	0	44	0	31	0	26	3	26	ANN=C|missense_variant|MODERATE|AGAP028655|AGAP028655|transcript|AGAP028655-RA|protein_coding|2/10|c.127A>G|p.Thr43Ala|196/5208|127/4980|43/1659||
X	15449182	A	G	1	43	31	0	26	0	28	1	ANN=G|intron_variant|MODIFIER|AGAP028655|AGAP028655|transcript|AGAP028655-RA|protein_coding|1/9|c.103+13T>C||||||
X	15449299	T	C	44	0	1	30	26	0	28	1	ANN=C|5_prime_UTR_variant|MODIFIER|AGAP028655|AGAP028655|transcript|AGAP028655-RA|protein_coding|1/10|c.-2A>G|||||2|
X	15449380	A	G	0	44	31	0	0	26	19	10	ANN=G|upstream_gene_variant|MODIFIER|AGAP028655|AGAP028655|transcript|AGAP028655-RA|protein_coding||c.-83T>C|||||14|,G|intergenic_region|MODIFIER|AGAP028655-UPD3A|AGAP028655-AGAP013506|intergenic_region|AGAP028655-AGAP013506|||n.15449380A>G||||||
X	15449404	C	T	0	44	31	0	0	26	19	10	ANN=T|upstream_gene_variant|MODIFIER|AGAP028655|AGAP028655|transcript|AGAP028655-RA|protein_coding||c.-107G>A|||||38|,T|intergenic_region|MODIFIER|AGAP028655-UPD3A|AGAP028655-AGAP013506|intergenic_region|AGAP028655-AGAP013506|||n.15449404C>T||||||
X	15449633	G	T	0	44	0	31	0	26	0	29	ANN=T|upstream_gene_variant|MODIFIER|AGAP028655|AGAP028655|transcript|AGAP028655-RA|protein_coding||c.-336C>A|||||267|,T|intergenic_region|MODIFIER|AGAP028655-UPD3A|AGAP028655-AGAP013506|intergenic_region|AGAP028655-AGAP013506|||n.15449633G>T||||||
X	15449737	T	A	43	1	31	0	26	0	26	3	ANN=A|upstream_gene_variant|MODIFIER|AGAP028655|AGAP028655|transcript|AGAP028655-RA|protein_coding||c.-440A>T|||||371|,A|intergenic_region|MODIFIER|AGAP028655-UPD3A|AGAP028655-AGAP013506|intergenic_region|AGAP028655-AGAP013506|||n.15449737T>A||||||
X	15449772	G	A	0	44	31	0	26	0	8	21	ANN=A|upstream_gene_variant|MODIFIER|AGAP028655|AGAP028655|transcript|AGAP028655-RA|protein_coding||c.-475C>T|||||406|,A|intergenic_region|MODIFIER|AGAP028655-UPD3A|AGAP028655-AGAP013506|intergenic_region|AGAP028655-AGAP013506|||n.15449772G>A||||||
X	15450054	C	A	0	44	31	0	26	0	29	0	ANN=A|upstream_gene_variant|MODIFIER|AGAP028655|AGAP028655|transcript|AGAP028655-RA|protein_coding||c.-757G>T|||||688|,A|intergenic_region|MODIFIER|AGAP028655-UPD3A|AGAP028655-AGAP013506|intergenic_region|AGAP028655-AGAP013506|||n.15450054C>A||||||
X	15450477	T	C	0	44	0	31	0	26	0	29	ANN=C|upstream_gene_variant|MODIFIER|AGAP028655|AGAP028655|transcript|AGAP028655-RA|protein_coding||c.-1180A>G|||||1111|,C|intergenic_region|MODIFIER|AGAP028655-UPD3A|AGAP028655-AGAP013506|intergenic_region|AGAP028655-AGAP013506|||n.15450477T>C||||||
X	15450676	C	T	2	42	31	0	26	0	29	0	ANN=T|upstream_gene_variant|MODIFIER|AGAP028655|AGAP028655|transcript|AGAP028655-RA|protein_coding||c.-1379G>A|||||1310|,T|intergenic_region|MODIFIER|AGAP028655-UPD3A|AGAP028655-AGAP013506|intergenic_region|AGAP028655-AGAP013506|||n.15450676C>T||||||
X	15450797	A	G	43	1	31	0	26	0	29	0	ANN=G|upstream_gene_variant|MODIFIER|AGAP028655|AGAP028655|transcript|AGAP028655-RA|protein_coding||c.-1500T>C|||||1431|,G|intergenic_region|MODIFIER|AGAP028655-UPD3A|AGAP028655-AGAP013506|intergenic_region|AGAP028655-AGAP013506|||n.15450797A>G||||||
X	15450811	A	G	44	0	31	0	0	26	28	1	ANN=G|upstream_gene_variant|MODIFIER|AGAP028655|AGAP028655|transcript|AGAP028655-RA|protein_coding||c.-1514T>C|||||1445|,G|intergenic_region|MODIFIER|AGAP028655-UPD3A|AGAP028655-AGAP013506|intergenic_region|AGAP028655-AGAP013506|||n.15450811A>G||||||
X	15450886	A	C	0	44	31	0	0	26	8	21	ANN=C|upstream_gene_variant|MODIFIER|AGAP028655|AGAP028655|transcript|AGAP028655-RA|protein_coding||c.-1589T>G|||||1520|,C|intergenic_region|MODIFIER|AGAP028655-UPD3A|AGAP028655-AGAP013506|intergenic_region|AGAP028655-AGAP013506|||n.15450886A>C||||||
X	15451197	A	G	43	1	31	0	26	0	29	0	ANN=G|upstream_gene_variant|MODIFIER|AGAP028655|AGAP028655|transcript|AGAP028655-RA|protein_coding||c.-1900T>C|||||1831|,G|intergenic_region|MODIFIER|AGAP028655-UPD3A|AGAP028655-AGAP013506|intergenic_region|AGAP028655-AGAP013506|||n.15451197A>G||||||
X	15451206	C	T	0	44	31	0	0	26	8	21	ANN=T|upstream_gene_variant|MODIFIER|AGAP028655|AGAP028655|transcript|AGAP028655-RA|protein_coding||c.-1909G>A|||||1840|,T|intergenic_region|MODIFIER|AGAP028655-UPD3A|AGAP028655-AGAP013506|intergenic_region|AGAP028655-AGAP013506|||n.15451206C>T||||||
X	15451275	C	G	0	44	31	0	0	26	8	21	ANN=G|upstream_gene_variant|MODIFIER|AGAP028655|AGAP028655|transcript|AGAP028655-RA|protein_coding||c.-1978G>C|||||1909|,G|intergenic_region|MODIFIER|AGAP028655-UPD3A|AGAP028655-AGAP013506|intergenic_region|AGAP028655-AGAP013506|||n.15451275C>G||||||
X	15451276	A	G	0	44	31	0	0	26	8	21	ANN=G|upstream_gene_variant|MODIFIER|AGAP028655|AGAP028655|transcript|AGAP028655-RA|protein_coding||c.-1979T>C|||||1910|,G|intergenic_region|MODIFIER|AGAP028655-UPD3A|AGAP028655-AGAP013506|intergenic_region|AGAP028655-AGAP013506|||n.15451276A>G||||||
X	15451358	G	A	44	0	0	31	26	0	28	1	ANN=A|upstream_gene_variant|MODIFIER|AGAP028655|AGAP028655|transcript|AGAP028655-RA|protein_coding||c.-2061C>T|||||1992|,A|intergenic_region|MODIFIER|AGAP028655-UPD3A|AGAP028655-AGAP013506|intergenic_region|AGAP028655-AGAP013506|||n.15451358G>A||||||
X	15451359	G	A	44	0	0	31	26	0	28	1	ANN=A|upstream_gene_variant|MODIFIER|AGAP028655|AGAP028655|transcript|AGAP028655-RA|protein_coding||c.-2062C>T|||||1993|,A|intergenic_region|MODIFIER|AGAP028655-UPD3A|AGAP028655-AGAP013506|intergenic_region|AGAP028655-AGAP013506|||n.15451359G>A||||||
X	15451372	T	A	44	0	0	31	26	0	28	1	ANN=A|upstream_gene_variant|MODIFIER|AGAP028655|AGAP028655|transcript|AGAP028655-RA|protein_coding||c.-2075A>T|||||2006|,A|intergenic_region|MODIFIER|AGAP028655-UPD3A|AGAP028655-AGAP013506|intergenic_region|AGAP028655-AGAP013506|||n.15451372T>A||||||
X	15451507	C	T	0	44	31	0	0	26	1	28	ANN=T|upstream_gene_variant|MODIFIER|AGAP028655|AGAP028655|transcript|AGAP028655-RA|protein_coding||c.-2210G>A|||||2141|,T|intergenic_region|MODIFIER|AGAP028655-UPD3A|AGAP028655-AGAP013506|intergenic_region|AGAP028655-AGAP013506|||n.15451507C>T||||||
X	15452148	G	A	44	0	31	0	5	21	28	1	ANN=A|upstream_gene_variant|MODIFIER|AGAP028655|AGAP028655|transcript|AGAP028655-RA|protein_coding||c.-2851C>T|||||2782|,A|intergenic_region|MODIFIER|AGAP028655-UPD3A|AGAP028655-AGAP013506|intergenic_region|AGAP028655-AGAP013506|||n.15452148G>A||||||
X	15452257	C	A	19	25	20	11	11	15	17	12	ANN=A|upstream_gene_variant|MODIFIER|AGAP028655|AGAP028655|transcript|AGAP028655-RA|protein_coding||c.-2960G>T|||||2891|,A|intergenic_region|MODIFIER|AGAP028655-UPD3A|AGAP028655-AGAP013506|intergenic_region|AGAP028655-AGAP013506|||n.15452257C>A||||||
X	15452262	G	T	19	25	20	11	11	15	17	12	ANN=T|upstream_gene_variant|MODIFIER|AGAP028655|AGAP028655|transcript|AGAP028655-RA|protein_coding||c.-2965C>A|||||2896|,T|intergenic_region|MODIFIER|AGAP028655-UPD3A|AGAP028655-AGAP013506|intergenic_region|AGAP028655-AGAP013506|||n.15452262G>T||||||
X	15452273	T	A	19	25	20	11	11	15	17	12	ANN=A|upstream_gene_variant|MODIFIER|AGAP028655|AGAP028655|transcript|AGAP028655-RA|protein_coding||c.-2976A>T|||||2907|,A|intergenic_region|MODIFIER|AGAP028655-UPD3A|AGAP028655-AGAP013506|intergenic_region|AGAP028655-AGAP013506|||n.15452273T>A||||||
X	15452323	A	G	0	44	31	0	0	26	1	28	ANN=G|upstream_gene_variant|MODIFIER|AGAP028655|AGAP028655|transcript|AGAP028655-RA|protein_coding||c.-3026T>C|||||2957|,G|intergenic_region|MODIFIER|AGAP028655-UPD3A|AGAP028655-AGAP013506|intergenic_region|AGAP028655-AGAP013506|||n.15452323A>G||||||
X	15452335	A	C	0	44	31	0	0	26	1	28	ANN=C|upstream_gene_variant|MODIFIER|AGAP028655|AGAP028655|transcript|AGAP028655-RA|protein_coding||c.-3038T>G|||||2969|,C|intergenic_region|MODIFIER|AGAP028655-UPD3A|AGAP028655-AGAP013506|intergenic_region|AGAP028655-AGAP013506|||n.15452335A>C||||||
X	15452340	C	T	0	44	31	0	0	26	1	28	ANN=T|upstream_gene_variant|MODIFIER|AGAP028655|AGAP028655|transcript|AGAP028655-RA|protein_coding||c.-3043G>A|||||2974|,T|intergenic_region|MODIFIER|AGAP028655-UPD3A|AGAP028655-AGAP013506|intergenic_region|AGAP028655-AGAP013506|||n.15452340C>T||||||
X	15452342	G	C	0	44	31	0	26	0	18	11	ANN=C|upstream_gene_variant|MODIFIER|AGAP028655|AGAP028655|transcript|AGAP028655-RA|protein_coding||c.-3045C>G|||||2976|,C|intergenic_region|MODIFIER|AGAP028655-UPD3A|AGAP028655-AGAP013506|intergenic_region|AGAP028655-AGAP013506|||n.15452342G>C||||||
X	15452436	G	A	44	0	31	0	25	1	29	0	ANN=A|upstream_gene_variant|MODIFIER|AGAP028655|AGAP028655|transcript|AGAP028655-RA|protein_coding||c.-3139C>T|||||3070|,A|intergenic_region|MODIFIER|AGAP028655-UPD3A|AGAP028655-AGAP013506|intergenic_region|AGAP028655-AGAP013506|||n.15452436G>A||||||
X	15452539	G	C	0	44	31	0	0	26	1	28	ANN=C|upstream_gene_variant|MODIFIER|AGAP028655|AGAP028655|transcript|AGAP028655-RA|protein_coding||c.-3242C>G|||||3173|,C|intergenic_region|MODIFIER|AGAP028655-UPD3A|AGAP028655-AGAP013506|intergenic_region|AGAP028655-AGAP013506|||n.15452539G>C||||||
X	15452628	G	T	0	44	31	0	26	0	29	0	ANN=T|upstream_gene_variant|MODIFIER|AGAP028655|AGAP028655|transcript|AGAP028655-RA|protein_coding||c.-3331C>A|||||3262|,T|intergenic_region|MODIFIER|AGAP028655-UPD3A|AGAP028655-AGAP013506|intergenic_region|AGAP028655-AGAP013506|||n.15452628G>T||||||
X	15452748	G	C	0	44	31	0	26	0	29	0	ANN=C|upstream_gene_variant|MODIFIER|AGAP028655|AGAP028655|transcript|AGAP028655-RA|protein_coding||c.-3451C>G|||||3382|,C|intergenic_region|MODIFIER|AGAP028655-UPD3A|AGAP028655-AGAP013506|intergenic_region|AGAP028655-AGAP013506|||n.15452748G>C||||||
X	15452882	G	A	44	0	31	0	0	26	12	17	ANN=A|upstream_gene_variant|MODIFIER|AGAP028655|AGAP028655|transcript|AGAP028655-RA|protein_coding||c.-3585C>T|||||3516|,A|intergenic_region|MODIFIER|AGAP028655-UPD3A|AGAP028655-AGAP013506|intergenic_region|AGAP028655-AGAP013506|||n.15452882G>A||||||
X	15452962	G	A	0	44	31	0	0	26	8	21	ANN=A|upstream_gene_variant|MODIFIER|AGAP028655|AGAP028655|transcript|AGAP028655-RA|protein_coding||c.-3665C>T|||||3596|,A|intergenic_region|MODIFIER|AGAP028655-UPD3A|AGAP028655-AGAP013506|intergenic_region|AGAP028655-AGAP013506|||n.15452962G>A||||||
X	15453014	C	T	43	1	31	0	26	0	29	0	ANN=T|upstream_gene_variant|MODIFIER|AGAP028655|AGAP028655|transcript|AGAP028655-RA|protein_coding||c.-3717G>A|||||3648|,T|intergenic_region|MODIFIER|AGAP028655-UPD3A|AGAP028655-AGAP013506|intergenic_region|AGAP028655-AGAP013506|||n.15453014C>T||||||
X	15453034	G	A	43	1	31	0	26	0	29	0	ANN=A|upstream_gene_variant|MODIFIER|AGAP028655|AGAP028655|transcript|AGAP028655-RA|protein_coding||c.-3737C>T|||||3668|,A|intergenic_region|MODIFIER|AGAP028655-UPD3A|AGAP028655-AGAP013506|intergenic_region|AGAP028655-AGAP013506|||n.15453034G>A||||||
X	15453118	G	A	44	0	0	31	26	0	28	1	ANN=A|upstream_gene_variant|MODIFIER|AGAP028655|AGAP028655|transcript|AGAP028655-RA|protein_coding||c.-3821C>T|||||3752|,A|intergenic_region|MODIFIER|AGAP028655-UPD3A|AGAP028655-AGAP013506|intergenic_region|AGAP028655-AGAP013506|||n.15453118G>A||||||
X	15453358	T	C	44	0	30	1	0	26	28	1	ANN=C|upstream_gene_variant|MODIFIER|AGAP028655|AGAP028655|transcript|AGAP028655-RA|protein_coding||c.-4061A>G|||||3992|,C|intergenic_region|MODIFIER|AGAP028655-UPD3A|AGAP028655-AGAP013506|intergenic_region|AGAP028655-AGAP013506|||n.15453358T>C||||||
X	15453487	T	C	44	0	31	0	0	26	28	1	ANN=C|upstream_gene_variant|MODIFIER|AGAP028655|AGAP028655|transcript|AGAP028655-RA|protein_coding||c.-4190A>G|||||4121|,C|intergenic_region|MODIFIER|AGAP028655-UPD3A|AGAP028655-AGAP013506|intergenic_region|AGAP028655-AGAP013506|||n.15453487T>C||||||
X	15453494	T	G	44	0	31	0	25	1	29	0	ANN=G|upstream_gene_variant|MODIFIER|AGAP028655|AGAP028655|transcript|AGAP028655-RA|protein_coding||c.-4197A>C|||||4128|,G|intergenic_region|MODIFIER|AGAP028655-UPD3A|AGAP028655-AGAP013506|intergenic_region|AGAP028655-AGAP013506|||n.15453494T>G||||||
X	15453522	C	A	0	44	0	31	25	1	1	28	ANN=A|upstream_gene_variant|MODIFIER|AGAP028655|AGAP028655|transcript|AGAP028655-RA|protein_coding||c.-4225G>T|||||4156|,A|intergenic_region|MODIFIER|AGAP028655-UPD3A|AGAP028655-AGAP013506|intergenic_region|AGAP028655-AGAP013506|||n.15453522C>A||||||
X	15453539	A	C	44	0	30	1	26	0	29	0	ANN=C|upstream_gene_variant|MODIFIER|AGAP028655|AGAP028655|transcript|AGAP028655-RA|protein_coding||c.-4242T>G|||||4173|,C|intergenic_region|MODIFIER|AGAP028655-UPD3A|AGAP028655-AGAP013506|intergenic_region|AGAP028655-AGAP013506|||n.15453539A>C||||||
X	15453562	G	A	1	43	31	0	25	1	29	0	ANN=A|upstream_gene_variant|MODIFIER|AGAP028655|AGAP028655|transcript|AGAP028655-RA|protein_coding||c.-4265C>T|||||4196|,A|intergenic_region|MODIFIER|AGAP028655-UPD3A|AGAP028655-AGAP013506|intergenic_region|AGAP028655-AGAP013506|||n.15453562G>A||||||
X	15453696	G	A	43	1	31	0	26	0	29	0	ANN=A|upstream_gene_variant|MODIFIER|AGAP028655|AGAP028655|transcript|AGAP028655-RA|protein_coding||c.-4399C>T|||||4330|,A|intergenic_region|MODIFIER|AGAP028655-UPD3A|AGAP028655-AGAP013506|intergenic_region|AGAP028655-AGAP013506|||n.15453696G>A||||||
X	15453739	T	G	43	1	31	0	26	0	29	0	ANN=G|upstream_gene_variant|MODIFIER|AGAP028655|AGAP028655|transcript|AGAP028655-RA|protein_coding||c.-4442A>C|||||4373|,G|intergenic_region|MODIFIER|AGAP028655-UPD3A|AGAP028655-AGAP013506|intergenic_region|AGAP028655-AGAP013506|||n.15453739T>G||||||
X	15453858	G	A	43	1	31	0	26	0	29	0	ANN=A|upstream_gene_variant|MODIFIER|AGAP028655|AGAP028655|transcript|AGAP028655-RA|protein_coding||c.-4561C>T|||||4492|,A|intergenic_region|MODIFIER|AGAP028655-UPD3A|AGAP028655-AGAP013506|intergenic_region|AGAP028655-AGAP013506|||n.15453858G>A||||||
X	15453893	C	A	44	0	31	0	25	1	29	0	ANN=A|upstream_gene_variant|MODIFIER|AGAP028655|AGAP028655|transcript|AGAP028655-RA|protein_coding||c.-4596G>T|||||4527|,A|intergenic_region|MODIFIER|AGAP028655-UPD3A|AGAP028655-AGAP013506|intergenic_region|AGAP028655-AGAP013506|||n.15453893C>A||||||
X	15453964	G	T	0	44	31	0	0	26	1	28	ANN=T|upstream_gene_variant|MODIFIER|AGAP028655|AGAP028655|transcript|AGAP028655-RA|protein_coding||c.-4667C>A|||||4598|,T|intergenic_region|MODIFIER|AGAP028655-UPD3A|AGAP028655-AGAP013506|intergenic_region|AGAP028655-AGAP013506|||n.15453964G>T||||||
X	15454049	A	C	0	44	31	0	26	0	29	0	ANN=C|upstream_gene_variant|MODIFIER|AGAP028655|AGAP028655|transcript|AGAP028655-RA|protein_coding||c.-4752T>G|||||4683|,C|intergenic_region|MODIFIER|AGAP028655-UPD3A|AGAP028655-AGAP013506|intergenic_region|AGAP028655-AGAP013506|||n.15454049A>C||||||
X	15454247	A	G	0	44	31	0	0	26	1	28	ANN=G|upstream_gene_variant|MODIFIER|AGAP028655|AGAP028655|transcript|AGAP028655-RA|protein_coding||c.-4950T>C|||||4881|,G|intergenic_region|MODIFIER|AGAP028655-UPD3A|AGAP028655-AGAP013506|intergenic_region|AGAP028655-AGAP013506|||n.15454247A>G||||||
X	15454561	A	T	0	44	31	0	1	25	1	28	ANN=T|intergenic_region|MODIFIER|AGAP028655-UPD3A|AGAP028655-AGAP013506|intergenic_region|AGAP028655-AGAP013506|||n.15454561A>T||||||
X	15454658	A	G	0	44	31	0	0	26	1	28	ANN=G|intergenic_region|MODIFIER|AGAP028655-UPD3A|AGAP028655-AGAP013506|intergenic_region|AGAP028655-AGAP013506|||n.15454658A>G||||||
X	15454741	C	T	44	0	31	0	0	26	28	1	ANN=T|intergenic_region|MODIFIER|AGAP028655-UPD3A|AGAP028655-AGAP013506|intergenic_region|AGAP028655-AGAP013506|||n.15454741C>T||||||
X	15454863	A	T	0	44	0	31	0	26	0	29	ANN=T|intergenic_region|MODIFIER|AGAP028655-UPD3A|AGAP028655-AGAP013506|intergenic_region|AGAP028655-AGAP013506|||n.15454863A>T||||||
X	15455116	C	T	0	44	31	0	26	0	29	0	ANN=T|intergenic_region|MODIFIER|AGAP028655-UPD3A|AGAP028655-AGAP013506|intergenic_region|AGAP028655-AGAP013506|||n.15455116C>T||||||
X	15455217	G	A	44	0	31	0	0	26	11	18	ANN=A|intergenic_region|MODIFIER|AGAP028655-UPD3A|AGAP028655-AGAP013506|intergenic_region|AGAP028655-AGAP013506|||n.15455217G>A||||||
X	15455279	G	T	0	44	31	0	26	0	29	0	ANN=T|intergenic_region|MODIFIER|AGAP028655-UPD3A|AGAP028655-AGAP013506|intergenic_region|AGAP028655-AGAP013506|||n.15455279G>T||||||
X	15455345	G	T	44	0	0	31	26	0	28	1	ANN=T|intergenic_region|MODIFIER|AGAP028655-UPD3A|AGAP028655-AGAP013506|intergenic_region|AGAP028655-AGAP013506|||n.15455345G>T||||||
X	15455658	A	T	0	44	31	0	26	0	29	0	ANN=T|intergenic_region|MODIFIER|AGAP028655-UPD3A|AGAP028655-AGAP013506|intergenic_region|AGAP028655-AGAP013506|||n.15455658A>T||||||
X	15455771	C	A	0	44	0	31	0	26	0	29	ANN=A|intergenic_region|MODIFIER|AGAP028655-UPD3A|AGAP028655-AGAP013506|intergenic_region|AGAP028655-AGAP013506|||n.15455771C>A||||||
X	15455772	G	T	44	0	0	31	26	0	28	1	ANN=T|intergenic_region|MODIFIER|AGAP028655-UPD3A|AGAP028655-AGAP013506|intergenic_region|AGAP028655-AGAP013506|||n.15455772G>T||||||
X	15455776	T	C	1	43	0	31	0	26	0	29	ANN=C|intergenic_region|MODIFIER|AGAP028655-UPD3A|AGAP028655-AGAP013506|intergenic_region|AGAP028655-AGAP013506|||n.15455776T>C||||||
X	15456101	T	C	44	0	30	1	26	0	29	0	ANN=C|intergenic_region|MODIFIER|AGAP028655-UPD3A|AGAP028655-AGAP013506|intergenic_region|AGAP028655-AGAP013506|||n.15456101T>C||||||
X	15456207	T	G	1	43	31	0	0	26	1	28	ANN=G|intergenic_region|MODIFIER|AGAP028655-UPD3A|AGAP028655-AGAP013506|intergenic_region|AGAP028655-AGAP013506|||n.15456207T>G||||||
X	15456364	T	C	0	44	31	0	26	0	29	0	ANN=C|intergenic_region|MODIFIER|AGAP028655-UPD3A|AGAP028655-AGAP013506|intergenic_region|AGAP028655-AGAP013506|||n.15456364T>C||||||
X	15456393	A	C	44	0	31	0	0	26	22	7	ANN=C|intergenic_region|MODIFIER|AGAP028655-UPD3A|AGAP028655-AGAP013506|intergenic_region|AGAP028655-AGAP013506|||n.15456393A>C||||||
X	15456417	A	G	0	44	31	0	0	26	1	28	ANN=G|intergenic_region|MODIFIER|AGAP028655-UPD3A|AGAP028655-AGAP013506|intergenic_region|AGAP028655-AGAP013506|||n.15456417A>G||||||
X	15456649	A	G	0	44	31	0	0	26	1	28	ANN=G|intergenic_region|MODIFIER|AGAP028655-UPD3A|AGAP028655-AGAP013506|intergenic_region|AGAP028655-AGAP013506|||n.15456649A>G||||||
X	15456661	T	G	44	0	31	0	0	26	11	18	ANN=G|intergenic_region|MODIFIER|AGAP028655-UPD3A|AGAP028655-AGAP013506|intergenic_region|AGAP028655-AGAP013506|||n.15456661T>G||||||
X	15456668	A	C	44	0	31	0	0	26	11	18	ANN=C|intergenic_region|MODIFIER|AGAP028655-UPD3A|AGAP028655-AGAP013506|intergenic_region|AGAP028655-AGAP013506|||n.15456668A>C||||||
X	15456684	C	T	44	0	0	31	26	0	28	1	ANN=T|intergenic_region|MODIFIER|AGAP028655-UPD3A|AGAP028655-AGAP013506|intergenic_region|AGAP028655-AGAP013506|||n.15456684C>T||||||
X	15456685	T	A	44	0	0	31	26	0	28	1	ANN=A|intergenic_region|MODIFIER|AGAP028655-UPD3A|AGAP028655-AGAP013506|intergenic_region|AGAP028655-AGAP013506|||n.15456685T>A||||||
X	15456796	A	T	43	1	31	0	26	0	29	0	ANN=T|intergenic_region|MODIFIER|AGAP028655-UPD3A|AGAP028655-AGAP013506|intergenic_region|AGAP028655-AGAP013506|||n.15456796A>T||||||
X	15456861	C	T	44	0	31	0	0	26	28	1	ANN=T|intergenic_region|MODIFIER|AGAP028655-UPD3A|AGAP028655-AGAP013506|intergenic_region|AGAP028655-AGAP013506|||n.15456861C>T||||||
X	15456955	G	T	44	0	0	31	26	0	28	1	ANN=T|intergenic_region|MODIFIER|AGAP028655-UPD3A|AGAP028655-AGAP013506|intergenic_region|AGAP028655-AGAP013506|||n.15456955G>T||||||
X	15457033	G	A	44	0	30	1	26	0	29	0	ANN=A|intergenic_region|MODIFIER|AGAP028655-UPD3A|AGAP028655-AGAP013506|intergenic_region|AGAP028655-AGAP013506|||n.15457033G>A||||||
X	15457198	G	A	43	1	31	0	0	26	17	12	ANN=A|intergenic_region|MODIFIER|AGAP028655-UPD3A|AGAP028655-AGAP013506|intergenic_region|AGAP028655-AGAP013506|||n.15457198G>A||||||
X	15457247	A	T	0	44	31	0	0	26	1	28	ANN=T|intergenic_region|MODIFIER|AGAP028655-UPD3A|AGAP028655-AGAP013506|intergenic_region|AGAP028655-AGAP013506|||n.15457247A>T||||||
X	15457302	T	C	0	44	31	0	0	26	1	28	ANN=C|intergenic_region|MODIFIER|AGAP028655-UPD3A|AGAP028655-AGAP013506|intergenic_region|AGAP028655-AGAP013506|||n.15457302T>C||||||
X	15457483	A	G	0	44	31	0	0	26	1	28	ANN=G|intergenic_region|MODIFIER|AGAP028655-UPD3A|AGAP028655-AGAP013506|intergenic_region|AGAP028655-AGAP013506|||n.15457483A>G||||||
X	15457501	T	G	44	0	30	1	26	0	29	0	ANN=G|intergenic_region|MODIFIER|AGAP028655-UPD3A|AGAP028655-AGAP013506|intergenic_region|AGAP028655-AGAP013506|||n.15457501T>G||||||
X	15457519	A	T	44	0	31	0	0	26	11	18	ANN=T|intergenic_region|MODIFIER|AGAP028655-UPD3A|AGAP028655-AGAP013506|intergenic_region|AGAP028655-AGAP013506|||n.15457519A>T||||||
X	15457531	C	T	0	44	31	0	26	0	29	0	ANN=T|intergenic_region|MODIFIER|AGAP028655-UPD3A|AGAP028655-AGAP013506|intergenic_region|AGAP028655-AGAP013506|||n.15457531C>T||||||
X	15457558	T	G	0	44	0	31	0	26	0	29	ANN=G|intergenic_region|MODIFIER|AGAP028655-UPD3A|AGAP028655-AGAP013506|intergenic_region|AGAP028655-AGAP013506|||n.15457558T>G||||||
X	15457595	G	T	0	44	31	0	26	0	28	1	ANN=T|intergenic_region|MODIFIER|AGAP028655-UPD3A|AGAP028655-AGAP013506|intergenic_region|AGAP028655-AGAP013506|||n.15457595G>T||||||
X	15457654	T	A	44	0	31	0	0	26	11	18	ANN=A|intergenic_region|MODIFIER|AGAP028655-UPD3A|AGAP028655-AGAP013506|intergenic_region|AGAP028655-AGAP013506|||n.15457654T>A||||||
X	15457987	A	T	1	43	31	0	26	0	29	0	ANN=T|intergenic_region|MODIFIER|AGAP028655-UPD3A|AGAP028655-AGAP013506|intergenic_region|AGAP028655-AGAP013506|||n.15457987A>T||||||
X	15458044	A	G	43	1	31	0	26	0	29	0	ANN=G|intergenic_region|MODIFIER|AGAP028655-UPD3A|AGAP028655-AGAP013506|intergenic_region|AGAP028655-AGAP013506|||n.15458044A>G||||||
X	15458070	A	G	41	3	31	0	26	0	29	0	ANN=G|intergenic_region|MODIFIER|AGAP028655-UPD3A|AGAP028655-AGAP013506|intergenic_region|AGAP028655-AGAP013506|||n.15458070A>G||||||
X	15458183	T	A	0	44	0	31	0	26	0	29	ANN=A|intergenic_region|MODIFIER|AGAP028655-UPD3A|AGAP028655-AGAP013506|intergenic_region|AGAP028655-AGAP013506|||n.15458183T>A||||||
X	15458285	T	A	0	44	31	0	26	0	29	0	ANN=A|intergenic_region|MODIFIER|AGAP028655-UPD3A|AGAP028655-AGAP013506|intergenic_region|AGAP028655-AGAP013506|||n.15458285T>A||||||
X	15458354	T	A	43	1	31	0	26	0	29	0	ANN=A|intergenic_region|MODIFIER|AGAP028655-UPD3A|AGAP028655-AGAP013506|intergenic_region|AGAP028655-AGAP013506|||n.15458354T>A||||||
X	15460865	T	A	43	1	31	0	26	0	29	0	ANN=A|intergenic_region|MODIFIER|AGAP028655-UPD3A|AGAP028655-AGAP013506|intergenic_region|AGAP028655-AGAP013506|||n.15460865T>A||||||
X	15461558	C	A	44	0	30	1	26	0	29	0	ANN=A|intergenic_region|MODIFIER|AGAP028655-UPD3A|AGAP028655-AGAP013506|intergenic_region|AGAP028655-AGAP013506|||n.15461558C>A||||||
X	15461780	G	A	44	0	0	31	26	0	28	1	ANN=A|intergenic_region|MODIFIER|AGAP028655-UPD3A|AGAP028655-AGAP013506|intergenic_region|AGAP028655-AGAP013506|||n.15461780G>A||||||
X	15461800	A	G	44	0	0	31	26	0	28	1	ANN=G|intergenic_region|MODIFIER|AGAP028655-UPD3A|AGAP028655-AGAP013506|intergenic_region|AGAP028655-AGAP013506|||n.15461800A>G||||||
X	15461809	A	C	44	0	0	31	26	0	28	1	ANN=C|intergenic_region|MODIFIER|AGAP028655-UPD3A|AGAP028655-AGAP013506|intergenic_region|AGAP028655-AGAP013506|||n.15461809A>C||||||
X	15461848	C	T	44	0	31	0	25	1	29	0	ANN=T|intergenic_region|MODIFIER|AGAP028655-UPD3A|AGAP028655-AGAP013506|intergenic_region|AGAP028655-AGAP013506|||n.15461848C>T||||||
X	15461878	A	C	44	0	31	0	0	26	10	19	ANN=C|intergenic_region|MODIFIER|AGAP028655-UPD3A|AGAP028655-AGAP013506|intergenic_region|AGAP028655-AGAP013506|||n.15461878A>C||||||
X	15461879	G	A	44	0	31	0	0	26	10	19	ANN=A|intergenic_region|MODIFIER|AGAP028655-UPD3A|AGAP028655-AGAP013506|intergenic_region|AGAP028655-AGAP013506|||n.15461879G>A||||||
X	15461881	C	T	44	0	31	0	0	26	10	19	ANN=T|intergenic_region|MODIFIER|AGAP028655-UPD3A|AGAP028655-AGAP013506|intergenic_region|AGAP028655-AGAP013506|||n.15461881C>T||||||
X	15461912	A	T	44	0	31	0	0	26	10	19	ANN=T|intergenic_region|MODIFIER|AGAP028655-UPD3A|AGAP028655-AGAP013506|intergenic_region|AGAP028655-AGAP013506|||n.15461912A>T||||||
X	15462095	C	A	44	0	0	31	25	1	28	1	ANN=A|intergenic_region|MODIFIER|AGAP028655-UPD3A|AGAP028655-AGAP013506|intergenic_region|AGAP028655-AGAP013506|||n.15462095C>A||||||
X	15462127	T	C	0	44	31	0	26	0	29	0	ANN=C|intergenic_region|MODIFIER|AGAP028655-UPD3A|AGAP028655-AGAP013506|intergenic_region|AGAP028655-AGAP013506|||n.15462127T>C||||||
X	15462151	A	C	44	0	0	31	25	1	28	1	ANN=C|intergenic_region|MODIFIER|AGAP028655-UPD3A|AGAP028655-AGAP013506|intergenic_region|AGAP028655-AGAP013506|||n.15462151A>C||||||
X	15462174	A	C	0	44	0	31	0	26	0	29	ANN=C|intergenic_region|MODIFIER|AGAP028655-UPD3A|AGAP028655-AGAP013506|intergenic_region|AGAP028655-AGAP013506|||n.15462174A>C||||||
X	15462276	T	C	44	0	31	0	0	26	10	19	ANN=C|intergenic_region|MODIFIER|AGAP028655-UPD3A|AGAP028655-AGAP013506|intergenic_region|AGAP028655-AGAP013506|||n.15462276T>C||||||
X	15462439	G	T	44	0	0	31	25	1	28	1	ANN=T|intergenic_region|MODIFIER|AGAP028655-UPD3A|AGAP028655-AGAP013506|intergenic_region|AGAP028655-AGAP013506|||n.15462439G>T||||||
X	15462442	T	C	0	44	0	31	0	26	0	29	ANN=C|intergenic_region|MODIFIER|AGAP028655-UPD3A|AGAP028655-AGAP013506|intergenic_region|AGAP028655-AGAP013506|||n.15462442T>C||||||
X	15462805	C	T	43	1	31	0	26	0	29	0	ANN=T|intergenic_region|MODIFIER|AGAP028655-UPD3A|AGAP028655-AGAP013506|intergenic_region|AGAP028655-AGAP013506|||n.15462805C>T||||||
X	15462807	G	T	44	0	31	0	0	26	17	12	ANN=T|intergenic_region|MODIFIER|AGAP028655-UPD3A|AGAP028655-AGAP013506|intergenic_region|AGAP028655-AGAP013506|||n.15462807G>T||||||
X	15462898	A	G	44	0	0	31	26	0	28	1	ANN=G|intergenic_region|MODIFIER|AGAP028655-UPD3A|AGAP028655-AGAP013506|intergenic_region|AGAP028655-AGAP013506|||n.15462898A>G||||||
X	15463065	A	T	44	0	30	1	26	0	29	0	ANN=T|intergenic_region|MODIFIER|AGAP028655-UPD3A|AGAP028655-AGAP013506|intergenic_region|AGAP028655-AGAP013506|||n.15463065A>T||||||
X	15463185	A	T	0	44	0	31	0	26	0	29	ANN=T|intergenic_region|MODIFIER|AGAP028655-UPD3A|AGAP028655-AGAP013506|intergenic_region|AGAP028655-AGAP013506|||n.15463185A>T||||||
X	15463210	T	C	0	44	31	0	26	0	29	0	ANN=C|intergenic_region|MODIFIER|AGAP028655-UPD3A|AGAP028655-AGAP013506|intergenic_region|AGAP028655-AGAP013506|||n.15463210T>C||||||
X	15463272	A	C	43	1	31	0	26	0	29	0	ANN=C|intergenic_region|MODIFIER|AGAP028655-UPD3A|AGAP028655-AGAP013506|intergenic_region|AGAP028655-AGAP013506|||n.15463272A>C||||||
X	15464705	A	C	3	41	31	0	26	0	29	0	ANN=C|downstream_gene_variant|MODIFIER|UPD3A|AGAP013506|transcript|AGAP013506-RA|protein_coding||c.*6198T>G|||||4128|,C|intergenic_region|MODIFIER|AGAP028655-UPD3A|AGAP028655-AGAP013506|intergenic_region|AGAP028655-AGAP013506|||n.15464705A>C||||||
X	15464787	A	T	44	0	31	0	25	1	27	2	ANN=T|downstream_gene_variant|MODIFIER|UPD3A|AGAP013506|transcript|AGAP013506-RA|protein_coding||c.*6116T>A|||||4046|,T|intergenic_region|MODIFIER|AGAP028655-UPD3A|AGAP028655-AGAP013506|intergenic_region|AGAP028655-AGAP013506|||n.15464787A>T||||||
X	15464897	C	T	0	44	31	0	0	26	15	14	ANN=T|downstream_gene_variant|MODIFIER|UPD3A|AGAP013506|transcript|AGAP013506-RA|protein_coding||c.*6006G>A|||||3936|,T|intergenic_region|MODIFIER|AGAP028655-UPD3A|AGAP028655-AGAP013506|intergenic_region|AGAP028655-AGAP013506|||n.15464897C>T||||||
X	15464969	G	A	43	1	31	0	26	0	29	0	ANN=A|downstream_gene_variant|MODIFIER|UPD3A|AGAP013506|transcript|AGAP013506-RA|protein_coding||c.*5934C>T|||||3864|,A|intergenic_region|MODIFIER|AGAP028655-UPD3A|AGAP028655-AGAP013506|intergenic_region|AGAP028655-AGAP013506|||n.15464969G>A||||||
X	15465199	A	G	0	44	31	0	0	26	1	28	ANN=G|downstream_gene_variant|MODIFIER|UPD3A|AGAP013506|transcript|AGAP013506-RA|protein_coding||c.*5704T>C|||||3634|,G|intergenic_region|MODIFIER|AGAP028655-UPD3A|AGAP028655-AGAP013506|intergenic_region|AGAP028655-AGAP013506|||n.15465199A>G||||||
X	15465401	T	A	0	44	31	0	0	26	1	28	ANN=A|downstream_gene_variant|MODIFIER|UPD3A|AGAP013506|transcript|AGAP013506-RA|protein_coding||c.*5502A>T|||||3432|,A|intergenic_region|MODIFIER|AGAP028655-UPD3A|AGAP028655-AGAP013506|intergenic_region|AGAP028655-AGAP013506|||n.15465401T>A||||||
X	15465555	G	A	0	44	31	0	0	26	1	28	ANN=A|downstream_gene_variant|MODIFIER|UPD3A|AGAP013506|transcript|AGAP013506-RA|protein_coding||c.*5348C>T|||||3278|,A|intergenic_region|MODIFIER|AGAP028655-UPD3A|AGAP028655-AGAP013506|intergenic_region|AGAP028655-AGAP013506|||n.15465555G>A||||||
X	15465561	A	G	0	44	31	0	0	26	1	28	ANN=G|downstream_gene_variant|MODIFIER|UPD3A|AGAP013506|transcript|AGAP013506-RA|protein_coding||c.*5342T>C|||||3272|,G|intergenic_region|MODIFIER|AGAP028655-UPD3A|AGAP028655-AGAP013506|intergenic_region|AGAP028655-AGAP013506|||n.15465561A>G||||||
X	15465604	A	T	0	44	31	0	0	26	1	28	ANN=T|downstream_gene_variant|MODIFIER|UPD3A|AGAP013506|transcript|AGAP013506-RA|protein_coding||c.*5299T>A|||||3229|,T|intergenic_region|MODIFIER|AGAP028655-UPD3A|AGAP028655-AGAP013506|intergenic_region|AGAP028655-AGAP013506|||n.15465604A>T||||||
X	15465610	A	T	0	44	31	0	0	26	1	28	ANN=T|downstream_gene_variant|MODIFIER|UPD3A|AGAP013506|transcript|AGAP013506-RA|protein_coding||c.*5293T>A|||||3223|,T|intergenic_region|MODIFIER|AGAP028655-UPD3A|AGAP028655-AGAP013506|intergenic_region|AGAP028655-AGAP013506|||n.15465610A>T||||||
X	15465617	T	C	0	44	31	0	0	26	1	28	ANN=C|downstream_gene_variant|MODIFIER|UPD3A|AGAP013506|transcript|AGAP013506-RA|protein_coding||c.*5286A>G|||||3216|,C|intergenic_region|MODIFIER|AGAP028655-UPD3A|AGAP028655-AGAP013506|intergenic_region|AGAP028655-AGAP013506|||n.15465617T>C||||||
X	15465750	T	C	0	44	31	0	0	26	1	28	ANN=C|downstream_gene_variant|MODIFIER|UPD3A|AGAP013506|transcript|AGAP013506-RA|protein_coding||c.*5153A>G|||||3083|,C|intergenic_region|MODIFIER|AGAP028655-UPD3A|AGAP028655-AGAP013506|intergenic_region|AGAP028655-AGAP013506|||n.15465750T>C||||||
X	15465838	C	T	43	1	31	0	26	0	29	0	ANN=T|downstream_gene_variant|MODIFIER|UPD3A|AGAP013506|transcript|AGAP013506-RA|protein_coding||c.*5065G>A|||||2995|,T|intergenic_region|MODIFIER|AGAP028655-UPD3A|AGAP028655-AGAP013506|intergenic_region|AGAP028655-AGAP013506|||n.15465838C>T||||||
X	15466153	T	C	44	0	31	0	25	1	29	0	ANN=C|downstream_gene_variant|MODIFIER|UPD3A|AGAP013506|transcript|AGAP013506-RA|protein_coding||c.*4750A>G|||||2680|,C|intergenic_region|MODIFIER|AGAP028655-UPD3A|AGAP028655-AGAP013506|intergenic_region|AGAP028655-AGAP013506|||n.15466153T>C||||||
X	15467072	T	G	0	44	31	0	0	26	1	28	ANN=G|downstream_gene_variant|MODIFIER|UPD3A|AGAP013506|transcript|AGAP013506-RA|protein_coding||c.*3831A>C|||||1761|,G|intergenic_region|MODIFIER|AGAP028655-UPD3A|AGAP028655-AGAP013506|intergenic_region|AGAP028655-AGAP013506|||n.15467072T>G||||||
X	15467366	A	G	0	44	31	0	0	26	1	28	ANN=G|downstream_gene_variant|MODIFIER|UPD3A|AGAP013506|transcript|AGAP013506-RA|protein_coding||c.*3537T>C|||||1467|,G|intergenic_region|MODIFIER|AGAP028655-UPD3A|AGAP028655-AGAP013506|intergenic_region|AGAP028655-AGAP013506|||n.15467366A>G||||||
X	15467481	T	C	0	44	31	0	0	26	1	28	ANN=C|downstream_gene_variant|MODIFIER|UPD3A|AGAP013506|transcript|AGAP013506-RA|protein_coding||c.*3422A>G|||||1352|,C|intergenic_region|MODIFIER|AGAP028655-UPD3A|AGAP028655-AGAP013506|intergenic_region|AGAP028655-AGAP013506|||n.15467481T>C||||||
X	15467498	G	A	0	44	31	0	26	0	29	0	ANN=A|downstream_gene_variant|MODIFIER|UPD3A|AGAP013506|transcript|AGAP013506-RA|protein_coding||c.*3405C>T|||||1335|,A|intergenic_region|MODIFIER|AGAP028655-UPD3A|AGAP028655-AGAP013506|intergenic_region|AGAP028655-AGAP013506|||n.15467498G>A||||||
X	15467575	T	C	44	0	31	0	25	1	29	0	ANN=C|downstream_gene_variant|MODIFIER|UPD3A|AGAP013506|transcript|AGAP013506-RA|protein_coding||c.*3328A>G|||||1258|,C|intergenic_region|MODIFIER|AGAP028655-UPD3A|AGAP028655-AGAP013506|intergenic_region|AGAP028655-AGAP013506|||n.15467575T>C||||||
X	15467582	G	A	0	44	31	0	0	26	1	28	ANN=A|downstream_gene_variant|MODIFIER|UPD3A|AGAP013506|transcript|AGAP013506-RA|protein_coding||c.*3321C>T|||||1251|,A|intergenic_region|MODIFIER|AGAP028655-UPD3A|AGAP028655-AGAP013506|intergenic_region|AGAP028655-AGAP013506|||n.15467582G>A||||||
X	15467615	G	A	0	44	31	0	0	26	1	28	ANN=A|downstream_gene_variant|MODIFIER|UPD3A|AGAP013506|transcript|AGAP013506-RA|protein_coding||c.*3288C>T|||||1218|,A|intergenic_region|MODIFIER|AGAP028655-UPD3A|AGAP028655-AGAP013506|intergenic_region|AGAP028655-AGAP013506|||n.15467615G>A||||||
X	15467716	T	C	43	1	31	0	26	0	29	0	ANN=C|downstream_gene_variant|MODIFIER|UPD3A|AGAP013506|transcript|AGAP013506-RA|protein_coding||c.*3187A>G|||||1117|,C|intergenic_region|MODIFIER|AGAP028655-UPD3A|AGAP028655-AGAP013506|intergenic_region|AGAP028655-AGAP013506|||n.15467716T>C||||||
X	15467848	T	C	43	1	31	0	26	0	29	0	ANN=C|downstream_gene_variant|MODIFIER|UPD3A|AGAP013506|transcript|AGAP013506-RA|protein_coding||c.*3055A>G|||||985|,C|intergenic_region|MODIFIER|AGAP028655-UPD3A|AGAP028655-AGAP013506|intergenic_region|AGAP028655-AGAP013506|||n.15467848T>C||||||
X	15467940	C	A	43	1	31	0	26	0	29	0	ANN=A|downstream_gene_variant|MODIFIER|UPD3A|AGAP013506|transcript|AGAP013506-RA|protein_coding||c.*2963G>T|||||893|,A|intergenic_region|MODIFIER|AGAP028655-UPD3A|AGAP028655-AGAP013506|intergenic_region|AGAP028655-AGAP013506|||n.15467940C>A||||||
X	15468013	T	C	43	1	31	0	26	0	29	0	ANN=C|downstream_gene_variant|MODIFIER|UPD3A|AGAP013506|transcript|AGAP013506-RA|protein_coding||c.*2890A>G|||||820|,C|intergenic_region|MODIFIER|AGAP028655-UPD3A|AGAP028655-AGAP013506|intergenic_region|AGAP028655-AGAP013506|||n.15468013T>C||||||
X	15468062	A	T	1	43	31	0	0	26	1	28	ANN=T|downstream_gene_variant|MODIFIER|UPD3A|AGAP013506|transcript|AGAP013506-RA|protein_coding||c.*2841T>A|||||771|,T|intergenic_region|MODIFIER|AGAP028655-UPD3A|AGAP028655-AGAP013506|intergenic_region|AGAP028655-AGAP013506|||n.15468062A>T||||||
X	15468063	T	A	44	0	0	31	26	0	28	1	ANN=A|downstream_gene_variant|MODIFIER|UPD3A|AGAP013506|transcript|AGAP013506-RA|protein_coding||c.*2840A>T|||||770|,A|intergenic_region|MODIFIER|AGAP028655-UPD3A|AGAP028655-AGAP013506|intergenic_region|AGAP028655-AGAP013506|||n.15468063T>A||||||
X	15468076	A	T	44	0	0	31	26	0	28	1	ANN=T|downstream_gene_variant|MODIFIER|UPD3A|AGAP013506|transcript|AGAP013506-RA|protein_coding||c.*2827T>A|||||757|,T|intergenic_region|MODIFIER|AGAP028655-UPD3A|AGAP028655-AGAP013506|intergenic_region|AGAP028655-AGAP013506|||n.15468076A>T||||||
X	15468078	A	C	44	0	0	31	26	0	28	1	ANN=C|downstream_gene_variant|MODIFIER|UPD3A|AGAP013506|transcript|AGAP013506-RA|protein_coding||c.*2825T>G|||||755|,C|intergenic_region|MODIFIER|AGAP028655-UPD3A|AGAP028655-AGAP013506|intergenic_region|AGAP028655-AGAP013506|||n.15468078A>C||||||
X	15468105	T	G	44	0	0	31	26	0	28	1	ANN=G|downstream_gene_variant|MODIFIER|UPD3A|AGAP013506|transcript|AGAP013506-RA|protein_coding||c.*2798A>C|||||728|,G|intergenic_region|MODIFIER|AGAP028655-UPD3A|AGAP028655-AGAP013506|intergenic_region|AGAP028655-AGAP013506|||n.15468105T>G||||||
X	15468161	T	A	43	1	31	0	26	0	29	0	ANN=A|downstream_gene_variant|MODIFIER|UPD3A|AGAP013506|transcript|AGAP013506-RA|protein_coding||c.*2742A>T|||||672|,A|intergenic_region|MODIFIER|AGAP028655-UPD3A|AGAP028655-AGAP013506|intergenic_region|AGAP028655-AGAP013506|||n.15468161T>A||||||
X	15468216	C	A	0	44	31	0	0	26	1	28	ANN=A|downstream_gene_variant|MODIFIER|UPD3A|AGAP013506|transcript|AGAP013506-RA|protein_coding||c.*2687G>T|||||617|,A|intergenic_region|MODIFIER|AGAP028655-UPD3A|AGAP028655-AGAP013506|intergenic_region|AGAP028655-AGAP013506|||n.15468216C>A||||||
X	15468294	G	T	43	1	31	0	26	0	29	0	ANN=T|downstream_gene_variant|MODIFIER|UPD3A|AGAP013506|transcript|AGAP013506-RA|protein_coding||c.*2609C>A|||||539|,T|intergenic_region|MODIFIER|AGAP028655-UPD3A|AGAP028655-AGAP013506|intergenic_region|AGAP028655-AGAP013506|||n.15468294G>T||||||
X	15468313	T	C	44	0	30	1	26	0	29	0	ANN=C|downstream_gene_variant|MODIFIER|UPD3A|AGAP013506|transcript|AGAP013506-RA|protein_coding||c.*2590A>G|||||520|,C|intergenic_region|MODIFIER|AGAP028655-UPD3A|AGAP028655-AGAP013506|intergenic_region|AGAP028655-AGAP013506|||n.15468313T>C||||||
X	15468330	T	C	44	0	30	1	26	0	29	0	ANN=C|downstream_gene_variant|MODIFIER|UPD3A|AGAP013506|transcript|AGAP013506-RA|protein_coding||c.*2573A>G|||||503|,C|intergenic_region|MODIFIER|AGAP028655-UPD3A|AGAP028655-AGAP013506|intergenic_region|AGAP028655-AGAP013506|||n.15468330T>C||||||
X	15468331	C	T	44	0	30	1	26	0	29	0	ANN=T|downstream_gene_variant|MODIFIER|UPD3A|AGAP013506|transcript|AGAP013506-RA|protein_coding||c.*2572G>A|||||502|,T|intergenic_region|MODIFIER|AGAP028655-UPD3A|AGAP028655-AGAP013506|intergenic_region|AGAP028655-AGAP013506|||n.15468331C>T||||||
X	15468465	G	C	0	44	31	0	0	26	1	28	ANN=C|downstream_gene_variant|MODIFIER|UPD3A|AGAP013506|transcript|AGAP013506-RA|protein_coding||c.*2438C>G|||||368|,C|intergenic_region|MODIFIER|AGAP028655-UPD3A|AGAP028655-AGAP013506|intergenic_region|AGAP028655-AGAP013506|||n.15468465G>C||||||
X	15468478	C	T	44	0	30	1	26	0	29	0	ANN=T|downstream_gene_variant|MODIFIER|UPD3A|AGAP013506|transcript|AGAP013506-RA|protein_coding||c.*2425G>A|||||355|,T|intergenic_region|MODIFIER|AGAP028655-UPD3A|AGAP028655-AGAP013506|intergenic_region|AGAP028655-AGAP013506|||n.15468478C>T||||||
X	15468528	C	T	0	44	31	0	0	26	1	28	ANN=T|downstream_gene_variant|MODIFIER|UPD3A|AGAP013506|transcript|AGAP013506-RA|protein_coding||c.*2375G>A|||||305|,T|intergenic_region|MODIFIER|AGAP028655-UPD3A|AGAP028655-AGAP013506|intergenic_region|AGAP028655-AGAP013506|||n.15468528C>T||||||
[truncated: 217 more rows]

## Sheet: Korle-Bu_coluzzii_Delta_haploty
Chrom	Pos	Ref	Alt	n_Ref_cluster_1	n_Alt_cluster_1	n_Ref_cluster_2	n_Alt_cluster_2	n_Ref_cluster_3	n_Alt_cluster_3	n_Ref_cluster_4	n_Alt_cluster_4	n_Ref_non_cluster	n_Alt_non_cluster	Info
[truncated: 1,352 more rows]

[truncated: 5 more sheets: Korle-Bu_coluzzii_PM_haplotype_, Madina_gambiae_Delta_haplotype_, Madina_gambiae_PM_haplotype_SNP, Obuasi_gambiae_Delta_haplotype_, Obuasi_gambiae_PM_haplotype_SNP]
