# Supplementary material for: Genome-wide association studies reveal novel loci associated with pyrethroid and organophosphate resistance in Anopheles gambiae s.l
Source: bioRxiv. 2023 Jan 14:2023.01.13.523889. Preprint. [Version 1] doi: 10.1101/2023.01.13.523889 (PMC9882144; doi:10.1101/2023.01.13.523889)
Supplement: Supplement 5 [file media-5.zip]

Archive with 1 entries (1 files):
- Supplementary_Data_S2.html
